# Supplementary material for: Development and validation of machine learning-based models integrating Septin9 methylation and serum biomarkers for early detection and differentiation of colorectal cancer
Source: PeerJ. 2026 Mar 31;14:e21053. doi: 10.7717/peerj.21053 (PMC13048225; doi:10.7717/peerj.21053)
Supplement: Supplemental Information 1 [file peerj-14-21053-s001.xlsx]

## Sheet: CRC
Patient	Gender	Age	S9	HGB	CRP	CEA	CA199	CA724	FOBT	Pathological diagnosis	TNM	Histological	Location	Cancer type	Metastasis	Node	Organ	Family history
1	Male	67	29.58	121	4	358.15	3313	29.95	1	adenocarcinoma	IV	Moderate	rectum	Ulcerative	1	1	1	0
2	Male	67	40.06	153	1	2.46	21.2	0.96	1	adenocarcinoma	IV	Moderate	rectum	Ulcerative	1	0	1	0
3	Male	70	32.91	99	0.39	44.74	79	5.3	1	adenocarcinoma	IV	Low	rectum	Ulcerative	1	1	1	0
4	Male	74	27.74	90	8.13	3.99	38.1	18.4	1	adenocarcinoma	III	Moderate	right colon	Ulcerative	1	1	0	0
5	Male	79	40.13	127	2.87	1.04	10.7	2.38	1	adenocarcinoma	II	Moderate	rectum	Protrude	0	0	0	0
6	Female	72	38.72	127	0.53	3.6	60.3	4.47	1	adenocarcinoma	III	Moderate	left colon	Protrude	1	1	0	0
7	Male	70	36.01	143	1.92	13.95	0.8	4.88	0	adenocarcinoma	II	Low	rectum	Ulcerative	0	0	0	0
8	Male	62	37.62	150	1.1	2.45	9.2	2.23	1	adenocarcinoma	I	Moderate	rectum	Protrude	0	0	0	0
9	Male	61	35.7	89	9	1.6	32.83	1.5	0	adenocarcinoma	II	Moderate	left colon	Ulcerative	0	0	0	0
10	Male	46	38.91	141	1	4.44	17	1.29	0	adenocarcinoma	III	Moderate	rectum	Ulcerative	1	1	0	0
11	Male	25	36.84	159	12.2	2.67	6.2	1.09	1	adenocarcinoma	II	Moderate	rectum	Ulcerative	0	0	0	1
12	Male	68	35.77	121	2.84	33.72	196.4	2.8	0	adenocarcinoma	IV	Moderate	left colon	Ulcerative	1	1	1	0
13	Male	67	37.34	45	6	33.11	2.8	1.76	0	adenocarcinoma	II	Moderate	right colon	Protrude	0	0	0	0
14	Male	66	30.95	72	20.26	139.41	238.5	1.59	1	adenocarcinoma	II	Moderate	right colon	Ulcerative	0	0	0	0
15	Male	56	35.15	128	0.74	1.38	5.4	2.28	0	adenocarcinoma	II	Moderate	left colon	Protrude	0	0	0	0
16	Male	59	38.36	175	1	2.54	8.1	0.95	1	adenocarcinoma	II	Moderate	rectum	Protrude	0	0	0	0
17	Female	58	38.4	81	5	5.74	7.3	2.99	1	adenocarcinoma	II	Moderate	rectum	Ulcerative	0	0	0	1
18	Male	64	28.95	117	125	473.85	135.4	9.13	0	adenocarcinoma	IV	Moderate	left colon	Ulcerative	1	1	1	0
19	Female	67	35.15	80	55	250.63	286.2	1.44	0	adenocarcinoma	II	Low	right colon	Infiltrative	0	0	0	0
20	Female	44	39.61	123	0.2	9.27	27.3	1.23	0	adenocarcinoma	III	Low	left colon	Protrude	1	1	0	1
21	Female	83	32.15	129	9	11.02	111.79	2.14	0	adenocarcinoma	IV	Low	right colon	Protrude	1	1	1	0
22	Female	74	38.48	108	8.38	6.56	53.5	5.36	0	adenocarcinoma	IV	Low	right colon	Infiltrative	1	1	1	0
23	Male	73	37.59	121	6.1	13.15	0.8	4.87	0	adenocarcinoma	III	Low	left colon	Infiltrative	1	1	0	0
24	Female	67	32.88	90	1	3.45	0.8	6.43	1	adenocarcinoma	III	Moderate	right colon	Ulcerative	1	1	0	1
25	Male	61	36.43	137	2	2.64	14.8	0.85	1	adenocarcinoma	III	Low	left colon	Ulcerative	1	1	0	0
26	Female	71	37.43	128	0.55	10.53	10.6	2.48	1	adenocarcinoma	III	Moderate	left colon	Protrude	1	1	0	0
27	Male	50	38.56	134	1.39	3.81	8.6	0.88	1	adenocarcinoma	II	Moderate	left colon	Ulcerative	0	0	0	0
28	Male	65	39.51	153	1	32.9	0.8	1.3	1	adenocarcinoma	III	Moderate	rectum	Ulcerative	1	1	0	0
29	Male	85	37.15	101	11	25.68	47.7	0.93	0	adenocarcinoma	II	Moderate	transverse colon	Ulcerative	0	0	0	0
30	Male	72	39.24	113	94	0.4	3.6	1.15	0	adenocarcinoma	II	Moderate	left colon	Protrude	0	0	0	0
31	Female	66	32.04	96	92	1.87	31.4	1.9	0	adenocarcinoma	III	Low	left colon	Infiltrative	1	1	0	0
32	Female	81	40.96	135	76	2.67	8.8	2.81	1	adenocarcinoma	I	Moderate	rectum	Protrude	0	0	0	0
33	Male	53	34.08	144	2.1	6.36	14.4	3.59	0	adenocarcinoma	III	Moderate	left colon	Ulcerative	1	1	0	0
34	Male	68	40.37	99	8	5.7	4.4	3.32	0	adenocarcinoma	IV	Moderate	rectum	Ulcerative	1	1	1	0
35	Male	63	38.03	122	0.2	3.91	10.9	3.62	1	adenocarcinoma	II	Moderate	rectum	Ulcerative	0	0	0	0
36	Male	64	38.56	122	8.74	70.04	17.6	4.93	1	adenocarcinoma	IV	Moderate	rectum	Infiltrative	1	1	1	0
37	Male	62	38.88	138	3.33	1.51	8.2	3.93	1	adenocarcinoma	IV	High	rectum	Protrude	1	0	1	1
38	Male	59	38.31	147	1	0.66	6.7	2.51	1	adenocarcinoma	II	Moderate	rectum	Protrude	0	0	0	0
39	Male	61	29.81	124	5	84.02	16.3	1.17	0	adenocarcinoma	III	Low	left colon	Ulcerative	1	1	0	0
40	Female	75	37.26	83	12	2.25	35.5	2.02	0	adenocarcinoma	II	Moderate	right colon	Protrude	0	0	0	0
41	Male	46	37.32	152	0.97	1.43	12.1	1.46	0	adenocarcinoma	III	Moderate	rectum	Ulcerative	1	1	0	0
42	Female	75	38	116	8	2.7	0.8	14.87	1	adenocarcinoma	II	Moderate	right colon	Ulcerative	0	0	0	0
43	Female	64	34.98	101	16.5	1.72	26.9	66.53	0	adenocarcinoma	II	High	right colon	Protrude	0	0	0	0
44	Male	71	39.42	123	11	4.1	3.1	1.15	0	adenocarcinoma	III	Moderate	right colon	Ulcerative	1	1	0	0
45	Female	56	33.93	102	3	25.72	538.2	12.54	0	adenocarcinoma	III	Moderate	left colon	Ulcerative	1	1	0	0
46	Male	47	38.71	100	7	3.68	22	71.08	0	adenocarcinoma	IV	Moderate	right colon	Protrude	1	1	1	0
47	Male	59	40.31	129	1	5.26	0.8	1.12	1	adenocarcinoma	III	Moderate	rectum	Ulcerative	1	1	0	0
48	Male	68	36.92	90	68	9.85	11.9	2.46	0	adenocarcinoma	III	Low	rectum	Ulcerative	1	1	0	0
49	Female	63	37.14	137	18	2.97	11.2	11.94	1	adenocarcinoma	III	Low	rectum	Protrude	1	1	0	0
50	Female	69	34.94	93	1.1	4.07	4.2	5.83	1	adenocarcinoma	I	Moderate	rectum	Ulcerative	0	0	0	0
51	Female	65	39.58	138	10.2	3.36	13.2	1.06	0	adenocarcinoma	II	Moderate	rectum	Ulcerative	0	0	0	0
52	Female	43	28.75	63	30	39.48	57.2	1.16	1	adenocarcinoma	II	Moderate	left colon	Ulcerative	0	0	0	0
53	Male	78	39.71	123	1	2.25	14	2.69	1	adenocarcinoma	III	Low	rectum	Ulcerative	1	1	0	0
54	Female	69	39.02	113	0.85	0.87	7.7	0.95	1	adenocarcinoma	II	Moderate	left colon	Protrude	0	0	0	1
55	Female	60	39.09	105	3	1.69	6.6	63.6	0	adenocarcinoma	II	Moderate	right colon	Ulcerative	0	0	0	0
56	Male	72	35.07	105	4.87	1.76	13	2.43	1	adenocarcinoma	III	Moderate	left colon	Ulcerative	1	1	0	0
57	Male	72	29.7	111	40	424.79	126.9	12.91	1	adenocarcinoma	IV	Moderate	rectum	Ulcerative	1	1	1	0
58	Male	47	37.83	104	7.99	1.51	7.9	1.15	1	adenocarcinoma	IV	Moderate	right colon	Ulcerative	1	0	1	1
59	Female	70	34.95	95	176	1.96	48.1	1.6	0	adenocarcinoma	IV	Low	rectum	Ulcerative	1	1	1	0
60	Male	84	34.64	100	12	9.58	29.3	3.9	1	adenocarcinoma	III	Moderate	rectum	Ulcerative	1	1	0	0
61	Female	45	40.62	112	3.4	4.22	12.4	12.8	1	adenocarcinoma	IV	Moderate	left colon	Ulcerative	1	1	1	0
62	Male	74	39.46	109	15	2.25	8.4	9.15	0	adenocarcinoma	II	Moderate	right colon	Ulcerative	0	0	0	0
63	Male	76	40.57	160	2.6	3.32	15.4	2.02	1	adenocarcinoma	III	Low	rectum	Ulcerative	1	1	0	0
64	Male	68	39.88	136	0.64	1.55	9.7	1.5	1	adenocarcinoma	II	Moderate	rectum	Ulcerative	0	0	0	0
65	Male	46	37.56	126	4	17.35	8.4	7.08	1	adenocarcinoma	II	Moderate	rectum	Protrude	0	0	0	0
66	Male	81	29.84	95	3	121.85	0.8	1	1	adenocarcinoma	IV	Moderate	right colon	Protrude	1	1	1	1
67	Male	65	36.75	129	4	10.54	33.2	1.55	0	adenocarcinoma	II	Moderate	rectum	Ulcerative	0	0	0	1
68	Male	68	39.65	92	5.7	14.8	15.5	1.52	1	adenocarcinoma	II	Moderate	left colon	Protrude	0	0	0	0
69	Female	86	37.18	94	11	1.56	3.5	1.57	0	adenocarcinoma	II	Moderate	right colon	Protrude	0	0	0	0
70	Male	72	39.83	120	0.71	1.97	28.8	5.85	0	adenocarcinoma	II	Moderate	rectum	Protrude	0	0	0	0
71	Female	73	34.27	112	1.83	2.75	282.4	67.4	1	adenocarcinoma	IV	Low	left colon	Protrude	1	1	1	0
72	Female	65	38.4	126	2.1	4.62	447.9	1.5	0	adenocarcinoma	III	Low	right colon	Ulcerative	1	1	0	0
73	Female	82	36.72	114	2	4.25	7.4	1.5	1	adenocarcinoma	II	Moderate	left colon	Ulcerative	0	0	0	0
74	Male	84	40.03	159	15	2.24	17.1	2.33	1	adenocarcinoma	III	Moderate	left colon	Protrude	0	0	0	0
75	Male	67	36.32	158	17.37	4.24	14.2	3.87	1	adenocarcinoma	II	High	left colon	Protrude	0	0	0	0
76	Female	65	36.67	129	5	3.68	24.2	0.92	0	adenocarcinoma	III	Low	left colon	Ulcerative	1	1	0	0
77	Female	88	39.18	97	0.8	88.76	60.4	11.4	0	adenocarcinoma	II	Moderate	right colon	Ulcerative	0	0	0	0
78	Male	41	40.62	144	0.52	5.28	0.8	1.5	0	adenocarcinoma	II	Low	left colon	Ulcerative	0	0	0	0
79	Male	46	36.92	149	5.4	30.49	0.8	1.84	1	adenocarcinoma	III	Moderate	rectum	Ulcerative	0	0	0	0
80	Male	59	40.78	146	1	2.04	10.2	3.28	1	adenocarcinoma	II	Moderate	rectum	Ulcerative	0	0	0	0
81	Male	36	34.97	113	26.5	1.65	23.9	11	1	adenocarcinoma	III	Moderate	left colon	Protrude	1	1	0	0
82	Male	66	25.1	108	39.33	7323.88	19230	13.15	1	adenocarcinoma	IV	Low	rectum	Protrude	1	1	1	0
83	Male	82	36.27	110	3.4	3.41	8.4	2.12	1	adenocarcinoma	II	Moderate	left colon	Protrude	0	0	0	0
84	Female	59	37.83	140	5.73	149.77	0.8	4.7	0	adenocarcinoma	II	Moderate	left colon	Ulcerative	0	0	0	0
85	Male	68	37.36	122	1	4.41	24	2.76	1	adenocarcinoma	III	Moderate	rectum	Ulcerative	1	1	0	0
86	Female	53	35.37	93	1	0.7	7.6	7.91	0	adenocarcinoma	II	Moderate	right colon	Ulcerative	0	0	0	0
87	Male	69	31.34	126	28.1	94.28	104.6	196	1	adenocarcinoma	III	Moderate	rectum	Ulcerative	1	1	0	1
88	Male	70	35.39	110	23.82	79.04	63	2.88	0	adenocarcinoma	IV	Low	left colon	Ulcerative	1	1	1	0
89	Male	73	39.87	145	5.4	2.49	6.7	1.53	0	adenocarcinoma	III	Moderate	left colon	Ulcerative	1	1	0	0
90	Male	39	37.69	145	5.49	36.52	2.4	3.36	1	adenocarcinoma	II	Low	rectum	Ulcerative	0	0	0	0
91	Female	77	36.36	93	10.06	6.65	31	14.3	1	adenocarcinoma	II	Moderate	left colon	Protrude	0	0	0	0
92	Male	78	40.44	134	2.39	101.51	186.2	8.57	0	adenocarcinoma	III	Moderate	right colon	Ulcerative	1	1	0	0
93	Male	82	36.19	110	2	2.7	43.6	1.5	0	adenocarcinoma	IV	Moderate	right colon	Ulcerative	1	0	1	0
94	Male	68	37.89	117	4	2.97	8.1	0.36	1	adenocarcinoma	III	Moderate	right colon	Protrude	1	1	0	0
95	Female	76	36.58	127	3.7	7.59	10.8	2.63	0	adenocarcinoma	III	Low	left colon	Ulcerative	1	1	0	0
96	Female	66	40.31	108	2.6	0.66	128	3.87	1	adenocarcinoma	II	Moderate	left colon	Ulcerative	0	0	0	1
97	Male	68	32.99	148	2	12.12	5.2	21.6	0	adenocarcinoma	III	Low	rectum	Ulcerative	1	1	0	0
98	Female	89	38.94	124	2.8	3.84	9.5	1.5	1	adenocarcinoma	II	Low	left colon	Protrude	0	0	0	0
99	Male	63	40.06	137	0.2	1.45	4.9	1.5	1	adenocarcinoma	III	Moderate	left colon	Protrude	0	0	0	0
100	Male	72	31.81	91	40.89	1.19	42.5	1.54	0	adenocarcinoma	II	Low	right colon	Ulcerative	0	0	0	1
101	Female	54	31.65	94	9	140.91	146.6	8.81	1	adenocarcinoma	IV	Moderate	right colon	Ulcerative	1	1	1	0
102	Male	67	33.95	152	1.76	49.22	6.6	18.3	1	adenocarcinoma	IV	Moderate	rectum	Ulcerative	1	1	1	0
103	Male	66	38.7	137	5.1	78.58	0.8	5.68	1	adenocarcinoma	II	Low	rectum	Protrude	0	0	0	0
104	Male	56	39.62	138	1	1.66	5.3	1.5	1	adenocarcinoma	III	Moderate	rectum	Protrude	1	1	0	0
105	Male	73	38.94	146	3	5.68	129	1.5	0	adenocarcinoma	III	Moderate	left colon	Ulcerative	1	1	0	0
106	Female	57	40.36	91	2	38.23	19	1.76	0	adenocarcinoma	II	Moderate	right colon	Protrude	0	0	0	1
107	Female	68	31.26	96	3.28	6.53	0.8	13.3	1	adenocarcinoma	III	Moderate	right colon	Ulcerative	1	1	0	1
108	Male	71	37.87	137	1	2	6.1	1.5	0	adenocarcinoma	III	Moderate	left colon	Ulcerative	1	1	0	0
109	Male	67	39.92	128	1	5.58	23.8	1.5	1	adenocarcinoma	II	Moderate	rectum	Ulcerative	0	0	0	0
110	Male	66	39.52	138	3	4.14	2.2	4.02	1	adenocarcinoma	II	Moderate	rectum	Ulcerative	0	0	0	0
111	Male	75	35.64	118	75	6.25	214.1	4.59	1	adenocarcinoma	III	Moderate	rectum	Ulcerative	1	1	0	0
112	Female	57	40.48	132	0.3	2.61	15.4	1.5	0	adenocarcinoma	I	High	left colon	Protrude	0	0	0	1
113	Female	43	35.99	118	4	8.97	9.9	6.39	1	adenocarcinoma	IV	Moderate	left colon	Ulcerative	1	0	1	0
114	Male	50	37.18	108	3	2.46	14.9	7.57	1	adenocarcinoma	III	Moderate	rectum	Ulcerative	1	1	0	0
115	Male	70	39.1	146	1	1.3	31.4	3.86	0	adenocarcinoma	III	Low	rectum	Protrude	1	1	0	0
116	Male	76	38.02	74	4.3	11.86	12.7	1.5	0	adenocarcinoma	III	Moderate	right colon	Ulcerative	1	1	0	0
117	Female	59	36.31	113	1	1.37	7.1	52.8	0	adenocarcinoma	II	Moderate	right colon	Protrude	0	0	0	0
118	Female	85	35.5	79	6	2.5	11.5	5.85	0	adenocarcinoma	II	Moderate	right colon	Ulcerative	0	0	0	0
119	Female	52	30.11	108	84	9756.86	1184.1	3.84	0	adenocarcinoma	IV	Moderate	left colon	Ulcerative	1	0	1	0
120	Female	66	38.5	138	0.28	1.08	6.4	2.77	0	adenocarcinoma	III	Low	right colon	Infiltrative	1	1	0	1
121	Male	62	37.32	110	1.6	1.33	2.5	1.5	1	adenocarcinoma	II	Moderate	rectum	Protrude	0	0	0	0
122	Male	42	40.15	146	0.75	1.1	4.9	1.5	1	adenocarcinoma	II	Moderate	rectum	Protrude	0	0	0	0
123	Male	67	38.17	140	8.48	2.38	15.2	1.5	1	adenocarcinoma	IV	Moderate	left colon	Protrude	0	0	0	0
124	Male	71	36.19	115	16.8	4.69	0.8	1.5	1	adenocarcinoma	II	Moderate	left colon	Protrude	0	0	0	0
125	Male	56	39.47	149	0.79	5.62	16.3	1.5	0	adenocarcinoma	II	Moderate	left colon	Ulcerative	1	0	1	0
126	Female	58	35.96	110	0.2	37.42	16	1.54	0	adenocarcinoma	III	Moderate	left colon	Ulcerative	1	1	0	0
127	Male	68	35.42	135	47.6	74.05	43	1.5	0	adenocarcinoma	II	Low	left colon	Ulcerative	0	0	0	0
128	Male	53	37.17	86	3.2	39.85	15.8	1.5	1	adenocarcinoma	III	Moderate	rectum	Infiltrative	1	1	0	0
129	Female	49	37.41	90	0.24	0.57	9.8	2.21	0	adenocarcinoma	III	Moderate	left colon	Protrude	1	1	0	1
130	Female	51	38.51	89	2	1.79	0.8	2.3	1	adenocarcinoma	II	Moderate	rectum	Ulcerative	0	0	0	1
131	Male	70	37.18	121	4.73	1.16	9.1	2.73	0	adenocarcinoma	II	Moderate	left colon	Protrude	0	0	0	0
132	Male	79	38.19	108	0.45	1.86	6.8	1.5	0	adenocarcinoma	III	Moderate	left colon	Ulcerative	1	1	0	0
133	Male	54	34.48	148	3	208.93	31.7	1.5	1	adenocarcinoma	III	Moderate	rectum	Ulcerative	1	1	0	0
134	Male	68	36.75	156	1.1	3.22	5.1	9.39	0	adenocarcinoma	I	Moderate	left colon	Protrude	0	0	0	0
135	Female	75	32.73	102	2.16	3.38	20.4	2.23	1	adenocarcinoma	IV	Moderate	rectum	Ulcerative	1	1	1	0
136	Male	72	35.01	125	10	2.46	13.3	86.5	1	adenocarcinoma	III	Moderate	left colon	Ulcerative	1	1	0	1
137	Male	69	28.96	101	22.6	326.76	12783	13.1	1	adenocarcinoma	IV	Low	rectum	Ulcerative	1	1	1	0
138	Male	86	38.63	119	85	50.83	7.4	115	0	adenocarcinoma	II	Moderate	right colon	Ulcerative	0	0	0	0
139	Male	76	40.96	118	22.5	2.59	5.8	1.5	1	adenocarcinoma	II	Low	rectum	Infiltrative	0	0	0	0
140	Female	50	38.11	113	1.98	38.14	1195.3	1.84	0	adenocarcinoma	IV	Low	transverse colon	Ulcerative	1	1	1	0
141	Female	61	40.42	123	1	0.56	6.7	2.38	1	adenocarcinoma	II	Moderate	rectum	Protrude	0	0	0	1
142	Female	71	35.39	112	10	17.49	3.5	1.54	0	adenocarcinoma	II	Low	left colon	Ulcerative	0	0	0	0
143	Female	42	37.6	74	0.3	11.83	106	1.82	0	adenocarcinoma	II	Moderate	transverse colon	Ulcerative	0	0	0	1
144	Male	52	39.78	128	7	1.47	2.8	1.5	1	adenocarcinoma	II	Moderate	left colon	Ulcerative	0	0	0	0
145	Female	32	35.41	125	1	41.64	3.5	8.82	1	adenocarcinoma	IV	Low	left colon	Ulcerative	1	1	1	0
146	Male	71	33.5	99	15.93	173.59	185.8	3.8	0	adenocarcinoma	III	Moderate	rectum	Ulcerative	1	1	0	0
147	Female	36	34.24	120	3.26	1.71	107.7	1.5	0	adenocarcinoma	II	Moderate	left colon	Protrude	0	0	0	0
148	Male	60	38.8	139	7	2.97	7.9	1.5	1	adenocarcinoma	II	Moderate	left colon	Ulcerative	0	0	0	0
149	Male	63	36.3	142	8	46.25	8.4	1.5	1	adenocarcinoma	II	Moderate	left colon	Ulcerative	0	0	0	0
150	Female	71	40.23	135	2	3.73	21.8	1.73	1	adenocarcinoma	II	Moderate	rectum	Protrude	0	0	0	0
151	Male	60	37.17	110	2.2	41.95	13.9	1.5	1	adenocarcinoma	IV	Moderate	rectum	Ulcerative	1	1	1	0
152	Female	53	40.23	103	1	4.82	4.1	3.04	0	adenocarcinoma	III	Moderate	left colon	Protrude	1	1	0	0
153	Male	59	38.86	81	14	1.71	3.5	13.7	0	adenocarcinoma	II	Moderate	right colon	Protrude	0	0	0	0
154	Male	66	36.84	130	0.71	372.28	106.6	1.56	1	adenocarcinoma	III	Moderate	rectum	Ulcerative	1	1	0	0
155	Male	68	31.39	84	27	2.66	0.8	42.7	1	adenocarcinoma	III	Moderate	rectum	Ulcerative	1	1	0	0
156	Male	52	36.23	123	5	8.31	323	1.82	1	adenocarcinoma	III	Moderate	rectum	Ulcerative	1	1	0	1
157	Male	51	37.54	161	2	3.96	18.2	1.5	1	adenocarcinoma	III	Moderate	left colon	Ulcerative	1	1	0	1
158	Male	62	39.62	135	2	1.69	6.2	5.59	1	adenocarcinoma	II	Moderate	rectum	Protrude	0	0	0	0
159	Male	69	27.28	119	17.36	727.48	19790	29.8	1	adenocarcinoma	IV	Low	rectum	Ulcerative	1	1	1	0
160	Male	60	39.55	153	1	3.69	12.7	1.5	1	adenocarcinoma	II	Moderate	rectum	Ulcerative	0	0	0	1
161	Male	36	35.57	123	15	4.18	33.9	3.93	1	adenocarcinoma	II	Low	left colon	Ulcerative	0	0	0	0
162	Male	69	29.95	154	1	16.05	23.4	1.5	0	adenocarcinoma	III	Moderate	left colon	Ulcerative	1	1	0	0
163	Male	69	37.64	117	2	1.89	10.7	2.76	1	adenocarcinoma	II	Moderate	rectum	Ulcerative	0	0	0	0
164	Male	69	39.3	158	0.8	4.86	7.2	5.08	1	adenocarcinoma	IV	Moderate	rectum	Protrude	1	1	1	0
165	Female	73	38.28	114	1	1.47	5.5	1.72	1	adenocarcinoma	II	Moderate	left colon	Protrude	0	0	0	1
166	Female	61	36.75	102	47	336.23	4896	10.7	0	adenocarcinoma	III	Moderate	right colon	Ulcerative	1	1	0	1
167	Male	73	31.76	90	6	3.9	7.4	5.11	1	adenocarcinoma	III	Moderate	rectum	Ulcerative	1	1	0	0
168	Male	78	39.09	135	1	28.21	17.9	1	1	adenocarcinoma	II	Moderate	left colon	Protrude	0	0	0	0
169	Female	46	37.75	126	9	20.96	25.1	1.5	0	adenocarcinoma	III	Moderate	left colon	Protrude	1	1	0	0
170	Female	53	39.53	122	1	5.75	0.8	2.04	1	adenocarcinoma	III	Low	left colon	Protrude	1	1	0	0
171	Male	44	40.97	147	2.09	3.62	19.8	1.5	1	adenocarcinoma	II	Moderate	rectum	Infiltrative	0	0	0	0
172	Male	53	38.26	143	4	2.83	27.7	1.81	1	adenocarcinoma	II	Moderate	left colon	Protrude	0	0	0	0
173	Male	51	33.51	112	79	6.26	4.2	1.52	0	adenocarcinoma	IV	Moderate	rectum	Ulcerative	0	0	0	0
174	Male	74	40.87	126	5	3.99	2.2	2.3	0	adenocarcinoma	II	Moderate	rectum	Protrude	0	0	0	0
175	Male	42	36.53	95	4	6.6	14.3	11.4	0	adenocarcinoma	III	Low	right colon	Ulcerative	1	1	0	0
176	Female	57	37.14	83	1	11.04	59.3	1.5	0	adenocarcinoma	III	Low	right colon	Protrude	1	1	0	1
177	Male	73	32.01	121	2.22	199.86	427.7	1.5	0	adenocarcinoma	II	Moderate	rectum	Ulcerative	0	0	0	1
178	Female	62	37.19	107	15	39.18	35.1	7.1	0	adenocarcinoma	II	Moderate	rectum	Ulcerative	1	1	0	1
179	Female	71	40.6	123	1.8	6.04	19.5	2.02	1	adenocarcinoma	II	Low	transverse colon	Ulcerative	0	0	0	0
180	Female	77	36.24	122	2	2.84	62.1	1.5	1	adenocarcinoma	III	Moderate	left colon	Protrude	0	0	0	0
181	Male	65	30.77	131	20	17.64	14.3	2.9	0	adenocarcinoma	II	Moderate	left colon	Ulcerative	0	0	0	0
182	Male	49	31.11	122	20.6	4.31	555.7	3.18	0	adenocarcinoma	II	Moderate	right colon	Protrude	1	0	1	0
183	Male	77	37.75	110	4	0.1	16	4.2	0	adenocarcinoma	IV	Moderate	transverse colon	Protrude	1	0	1	1
184	Female	54	37.96	98	0.4	35.43	144.3	3.81	1	adenocarcinoma	III	Moderate	right colon	Ulcerative	1	0	1	0
185	Female	86	34.95	110	17	6.59	23.3	1.65	1	adenocarcinoma	II	Moderate	right colon	Ulcerative	0	0	0	1
186	Male	61	37.37	156	13.07	10.65	22.5	1.86	1	adenocarcinoma	II	Moderate	rectum	Ulcerative	0	0	0	1
187	Female	69	31.79	104	1	91	574.4	6.16	1	adenocarcinoma	IV	Moderate	right colon	Ulcerative	1	1	1	0
188	Male	78	30.75	136	4.7	271.44	107.6	7.65	1	adenocarcinoma	II	Moderate	right colon	Ulcerative	1	0	1	0
189	Female	62	36.93	112	2.85	19.73	0.8	6.26	1	adenocarcinoma	IV	Moderate	rectum	Ulcerative	1	1	1	0
190	Male	73	40.82	142	2	1.43	6.5	1.5	0	adenocarcinoma	I	Moderate	rectum	Ulcerative	0	0	0	0
191	Female	57	40.65	98	9	21.9	6.6	1.5	1	adenocarcinoma	III	Moderate	transverse colon	Protrude	1	1	0	0
192	Male	62	38.57	128	2	71.62	57.5	6.6	1	adenocarcinoma	III	Low	rectum	Ulcerative	1	1	0	0
193	Female	78	28.84	107	32.96	502.53	200.5	2.05	0	adenocarcinoma	II	Moderate	left colon	Ulcerative	0	0	0	1
194	Female	62	38.48	129	1.87	1.63	4.7	35.7	1	adenocarcinoma	IV	Moderate	rectum	Ulcerative	1	0	1	0
195	Female	90	37.95	101	1	30.26	21	1.5	1	adenocarcinoma	III	Moderate	rectum	Protrude	1	1	0	0
196	Female	69	37.47	132	1.37	24.11	11.3	1.5	0	adenocarcinoma	III	Moderate	left colon	Ulcerative	1	1	0	1
197	Male	61	38.31	131	1	7.01	0.8	13.7	0	adenocarcinoma	IV	Moderate	rectum	Ulcerative	1	0	1	0
198	Female	66	34.66	107	9.5	13.86	87.1	87.7	0	adenocarcinoma	IV	Moderate	right colon	Ulcerative	1	0	1	1
199	Male	57	38.98	129	1	10.38	23.2	1.5	0	adenocarcinoma	IV	Moderate	rectum	Protrude	1	1	1	0
200	Male	65	32.43	127	11	29.54	17.3	8.23	0	adenocarcinoma	IV	Low	left colon	Ulcerative	1	1	1	0
201	Female	54	38.4	141	1	1.83	12.3	2.43	1	adenocarcinoma	III	Moderate	left colon	Ulcerative	1	1	0	0
202	Male	56	30.23	139	1.39	16.97	126.5	5.35	1	adenocarcinoma	IV	Moderate	rectum	Ulcerative	1	0	1	1
203	Male	48	38.96	165	3	2.94	6	2.27	1	adenocarcinoma	I	Moderate	rectum	Ulcerative	0	0	0	0
204	Female	71	38.79	125	0.24	4.61	537.3	7.15	1	adenocarcinoma	IV	Moderate	right colon	Ulcerative	1	1	1	0
205	Male	35	38.01	150	1	2.57	25.7	3.85	0	adenocarcinoma	III	Moderate	left colon	Ulcerative	1	0	1	0
206	Female	50	35.71	124	8.64	131.46	1740.9	2.95	0	adenocarcinoma	IV	Low	transverse colon	Ulcerative	1	1	1	0
207	Female	51	39.84	144	2.91	0.82	11	4.18	1	adenocarcinoma	IV	Low	left colon	Ulcerative	1	1	1	0
208	Male	50	34.97	141	4.25	2.44	15	3.8	1	adenocarcinoma	IV	Moderate	left colon	Ulcerative	1	1	1	0
209	Male	45	35.81	148	3	3.43	14.3	1.5	0	adenocarcinoma	III	Moderate	right colon	Protrude	1	1	0	0
210	Male	53	39.11	143	9	4.04	24.1	13.3	1	adenocarcinoma	I	Moderate	rectum	Ulcerative	0	0	0	0
211	Male	79	36.53	98	1.8	4.58	12.2	6.93	1	adenocarcinoma	IV	Moderate	right colon	Ulcerative	1	1	1	0
212	Male	56	37.19	128	1.92	14	17.8	1.44	0	adenocarcinoma	IV	Moderate	rectum	Ulcerative	1	1	1	0
213	Male	55	#N/A	116	41	4.53	12.1	2.03	0	adenocarcinoma	III	Moderate	left colon	Protrude	1	1	0	0
214	Female	55	#N/A	117	158	1.18	21.2	1.88	0	adenocarcinoma	II	Moderate	right colon	Ulcerative	0	0	0	0
215	Female	57	#N/A	122	1	0.75	7.6	1.74	0	adenocarcinoma	I	Moderate	rectum	Ulcerative	0	0	0	0
216	Male	63	#N/A	123	5	3.1	10.2	13.1	1	adenocarcinoma	II	Moderate	rectum	Protrude	0	0	0	0
217	Male	76	#N/A	126	2	2.01	18.8	1.72	1	adenocarcinoma	II	Moderate	rectum	Ulcerative	0	0	0	0
218	Male	79	#N/A	137	1	0.85	4.5	1.5	1	adenocarcinoma	III	Moderate	right colon	Ulcerative	1	1	0	0
219	Female	60	#N/A	143	1	2.48	7.4	9.23	1	adenocarcinoma	II	Moderate	rectum	Ulcerative	0	0	0	0
220	Male	79	#N/A	144	3	1.54	4.1	3.32	1	adenocarcinoma	II	Moderate	rectum	Ulcerative	0	0	0	0
221	Male	68	#N/A	117	1	2.46	10.8	1.5	1	adenocarcinoma	III	Moderate	rectum	Ulcerative	1	1	0	0
222	Female	66	#N/A	100	1	1.26	41.4	2.28	0	adenocarcinoma	II	Low	transverse colon	Ulcerative	0	0	0	1
223	Male	69	#N/A	128	2	4.94	5.8	4.31	0	adenocarcinoma	II	Moderate	left colon	Ulcerative	0	0	0	0
224	Male	47	#N/A	159	4	2.1	5.6	2.32	0	adenocarcinoma	III	Low	left colon	Ulcerative	1	1	0	0
225	Female	71	#N/A	76	59	2.9	7.3	8.83	1	adenocarcinoma	II	Moderate	right colon	Protrude	0	0	0	0
226	Male	67	#N/A	112	3.36	1.97	7.4	17.7	0	adenocarcinoma	III	Moderate	left colon	Ulcerative	1	1	0	0
227	Male	82	#N/A	131	5	3.51	16.2	6.34	1	adenocarcinoma	II	Moderate	left colon	Protrude	0	0	0	0
228	Female	66	#N/A	124	3	12.76	1	1.5	1	adenocarcinoma	II	Moderate	left colon	Protrude	0	0	0	0
229	Female	57	#N/A	142	1	0.78	3.9	9.62	0	adenocarcinoma	II	Moderate	left colon	Protrude	0	0	0	1
230	Male	59	#N/A	135	7	3.13	4.7	1.5	1	adenocarcinoma	II	High	rectum	Protrude	0	0	0	0
231	Female	63	#N/A	141	1	1.33	6.9	2	0	adenocarcinoma	III	High	left colon	Ulcerative	1	1	0	1
232	Male	59	#N/A	148	2	56.57	84.2	9.24	1	adenocarcinoma	IV	Moderate	rectum	Protrude	1	1	1	0
233	Male	75	#N/A	122	20	0.88	26.4	4.31	1	adenocarcinoma	III	Moderate	rectum	Protrude	1	1	0	0
234	Male	51	#N/A	159	1	1.19	6.3	24.9	0	adenocarcinoma	III	Moderate	left colon	Ulcerative	1	1	0	1
235	Male	55	#N/A	157	4	4.18	20.1	1.5	1	adenocarcinoma	II	Moderate	left colon	Protrude	0	0	0	0
236	Male	75	#N/A	129	8	1.43	34	17.2	1	adenocarcinoma	III	Low	rectum	Protrude	1	1	0	0
237	Female	69	#N/A	132	3.15	3.27	37.6	1.5	1	adenocarcinoma	III	Moderate	rectum	Protrude	1	1	0	0
238	Male	80	#N/A	150	1	8.51	28.5	91.2	0	adenocarcinoma	II	Moderate	rectum	Ulcerative	0	0	0	1
239	Female	60	#N/A	131	4	5.11	147.9	1.5	0	adenocarcinoma	II	Moderate	left colon	Protrude	0	0	0	1
240	Male	70	#N/A	128	1	11.78	25.8	1.5	0	adenocarcinoma	II	Moderate	left colon	Ulcerative	0	0	0	1
241	Male	62	#N/A	139	7	1.94	8.9	3.05	0	adenocarcinoma	II	Moderate	rectum	Ulcerative	0	0	0	0
242	Male	58	#N/A	149	1.14	19.7	4883	5.33	1	adenocarcinoma	IV	Low	rectum	Ulcerative	1	1	1	0
243	Female	67	#N/A	68	49	14.8	19.9	2.13	0	adenocarcinoma	I	Moderate	right colon	Protrude	0	0	0	0
244	Male	73	#N/A	150	4.07	1.87	6.6	1.5	1	adenocarcinoma	II	Moderate	left colon	Ulcerative	0	0	0	0
245	Male	66	#N/A	119	4	1.13	5.5	2.47	1	adenocarcinoma	I	Moderate	rectum	Ulcerative	0	0	0	1
246	Male	69	#N/A	147	2	7.12	10.2	3.91	0	adenocarcinoma	II	Moderate	rectum	Ulcerative	0	0	0	0
247	Male	66	#N/A	133	14	14.46	47.5	14.8	0	adenocarcinoma	IV	Low	rectum	Ulcerative	1	1	1	0
248	Male	70	#N/A	148	8	1.54	1.2	1.5	1	adenocarcinoma	III	Moderate	rectum	Ulcerative	1	1	0	0
249	Male	78	#N/A	123	3	1.79	16.2	1.86	1	adenocarcinoma	II	Moderate	rectum	Ulcerative	0	0	0	0
250	Female	59	#N/A	137	1	0.81	7.8	1.79	0	adenocarcinoma	III	Moderate	rectum	Protrude	1	1	0	1
251	Male	60	#N/A	129	3	1.59	0.8	1.5	1	adenocarcinoma	I	Moderate	rectum	Protrude	0	0	0	0
252	Female	73	#N/A	132	12	31.3	52.6	2.6	0	adenocarcinoma	II	Low	left colon	Ulcerative	0	0	0	1
253	Male	75	#N/A	127	1	4.42	6.9	3.31	0	adenocarcinoma	II	Moderate	right colon	Ulcerative	0	0	0	1
254	Male	72	#N/A	60	2	2.63	56.1	1.5	0	adenocarcinoma	II	Moderate	right colon	Protrude	0	0	0	0
255	Female	79	#N/A	79	0.52	6.54	10.9	1.5	1	adenocarcinoma	III	Moderate	left colon	Ulcerative	1	1	0	0
256	Male	74	#N/A	140	41	2.01	14.3	2.52	1	adenocarcinoma	III	Moderate	rectum	Protrude	1	1	0	0
257	Male	36	#N/A	160	1.8	1.76	17.9	1.78	0	adenocarcinoma	III	Moderate	left colon	Ulcerative	1	1	0	0
258	Female	67	#N/A	129	0.96	2.41	25.7	8.59	0	adenocarcinoma	II	High	rectum	Protrude	0	0	0	0
259	Male	69	#N/A	115	51	3.02	9	2.96	0	adenocarcinoma	II	Moderate	rectum	Ulcerative	0	0	0	0
260	Female	49	#N/A	137	0.39	1.56	11.5	2.22	1	adenocarcinoma	II	Moderate	transverse colon	Ulcerative	0	0	0	0
261	Female	63	#N/A	121	1	0.89	15.2	8.94	1	adenocarcinoma	I	Moderate	rectum	Protrude	0	0	0	0
262	Male	50	#N/A	147	0.98	1.99	4.7	3.1	1	adenocarcinoma	II	Moderate	rectum	Ulcerative	0	0	0	0
263	Male	50	#N/A	127	0.44	0.65	5	1.47	1	adenocarcinoma	II	Moderate	rectum	Ulcerative	0	0	0	1
264	Male	59	#N/A	136	0.41	15.3	11.5	0.84	1	adenocarcinoma	II	Moderate	rectum	Protrude	0	0	0	0
265	Male	59	#N/A	114	2	2.24	0.8	1.5	1	adenocarcinoma	II	Moderate	rectum	Ulcerative	0	0	0	0
266	Male	46	37.6	143	5	2.14	7.1	3.51	0	adenocarcinoma	II	Moderate	rectum	Protrude	0	0	0	0
267	Male	58	36.81	139	0.78	7.39	1526.4	3.2	1	adenocarcinoma	IV	Low	rectum	Ulcerative	1	1	1	0
268	Male	73	39.63	100	2	15.32	17.1	1.87	1	adenocarcinoma	II	Moderate	rectum	Ulcerative	0	0	0	0
269	Male	58	#N/A	127	1	2.51	5.7	1.49	0	adenocarcinoma	II	Moderate	rectum	Ulcerative	0	0	0	0
270	Female	60	#N/A	122	1	2.22	10.9	1.68	1	adenocarcinoma	I	High	transverse colon	Protrude	0	0	0	0
271	Male	63	#N/A	160	1.8	13.4	100.6	12.8	1	adenocarcinoma	III	Moderate	rectum	Ulcerative	1	1	0	0
272	Female	70	#N/A	112	1	1.81	26.4	1.18	1	adenocarcinoma	II	Moderate	right colon	Ulcerative	0	0	0	1
273	Female	74	#N/A	129	3	1.24	25.9	5.61	1	adenocarcinoma	II	Moderate	rectum	Protrude	0	0	0	0
274	Female	70	#N/A	102	3	10.74	8.9	4.96	1	adenocarcinoma	II	Moderate	left colon	Protrude	0	0	0	0
275	Female	44	#N/A	159	1.22	1.65	9.2	4.41	1	adenocarcinoma	III	Moderate	left colon	Protrude	1	1	0	0
276	Male	48	31.07	132	19	2880.11	0.8	31.3	1	adenocarcinoma	IV	Moderate	left colon	Ulcerative	1	1	1	0
277	Male	65	#N/A	122	16	67.2	1.48	6.33	0	adenocarcinoma	II	Moderate	left colon	Ulcerative	0	0	0	0
278	Female	83	40.58	93	9	1016.73	144.4	91.1	0	adenocarcinoma	III	Low	right colon	Ulcerative	1	1	0	0
279	Male	50	37.06	161	8	90.58	1364.6	12.8	1	adenocarcinoma	IV	Moderate	rectum	Ulcerative	1	0	1	0
280	Female	42	#N/A	123	2	1.79	22.6	1.85	1	adenocarcinoma	III	Moderate	left colon	Ulcerative	1	1	0	0
281	Male	73	#N/A	131	16	1.98	3.8	1	0	adenocarcinoma	III	Moderate	left colon	Ulcerative	1	1	0	0
282	Female	67	38.68	153	1	5.25	32.7	10.9	0	adenocarcinoma	III	Low	left colon	Ulcerative	1	1	0	0
283	Female	73	31.58	110	8	59.59	61.4	19.1	1	adenocarcinoma	II	Moderate	right colon	Ulcerative	0	0	0	1
284	Male	77	39.3	144	8	2.06	7.2	1.43	1	adenocarcinoma	II	Moderate	left colon	Ulcerative	0	0	0	0
285	Male	53	#N/A	146	3	2.65	4	1.12	0	adenocarcinoma	III	Low	right colon	Protrude	1	1	0	0
286	Male	63	#N/A	127	1	1.05	3.9	1.69	1	adenocarcinoma	II	Moderate	rectum	Protrude	0	0	0	0
287	Male	63	#N/A	145	2	8.1	6.8	11.5	1	adenocarcinoma	II	Moderate	left colon	Protrude	1	1	0	0
288	Male	65	#N/A	120	1	1.15	4.7	4.9	1	adenocarcinoma	III	Moderate	rectum	Ulcerative	1	1	0	1
289	Male	66	#N/A	132	3	2.68	23	1.41	0	adenocarcinoma	III	Low	right colon	Ulcerative	1	1	0	0
290	Male	61	#N/A	124	1	4.09	34.4	0.95	1	adenocarcinoma	III	Moderate	right colon	Ulcerative	1	1	0	0
291	Male	71	#N/A	74	9	1.19	8.3	2.2	0	adenocarcinoma	II	Moderate	right colon	Protrude	0	0	0	1
292	Female	76	#N/A	133	0.2	2.06	0.8	2.41	1	adenocarcinoma	III	Moderate	rectum	Ulcerative	1	1	0	1
293	Female	78	#N/A	119	1	1.06	0.8	3.16	1	adenocarcinoma	II	Moderate	rectum	Protrude	0	0	0	0
294	Female	77	39.39	137	5	1.29	0.8	2.44	0	adenocarcinoma	II	Low	right colon	Ulcerative	0	0	0	0
295	Male	65	38.44	139	2	4.77	70.4	13.6	1	adenocarcinoma	III	Moderate	right colon	Ulcerative	1	1	0	0
296	Male	66	#N/A	138	13.7	23	59.9	1.81	0	adenocarcinoma	II	Moderate	right colon	Protrude	0	0	0	0
297	Female	73	#N/A	117	8	5.41	11.8	1.38	1	adenocarcinoma	II	Moderate	rectum	Ulcerative	0	0	0	0
298	Female	60	34.13	121	2	4.23	42.3	2.05	1	adenocarcinoma	II	Low	rectum	Ulcerative	0	0	0	0
299	Female	81	29.37	47	65	96	0.8	1.37	0	adenocarcinoma	II	Moderate	rectum	Ulcerative	0	0	0	0
300	Female	77	34.77	98	58	3.94	545.1	3.81	0	adenocarcinoma	III	Low	left colon	Ulcerative	1	1	0	0
301	Female	73	38.77	103	1.18	1.15	7.9	1.59	1	adenocarcinoma	II	Moderate	rectum	Protrude	0	0	0	0
302	Male	75	#N/A	112	5	2.68	14.7	14.6	1	adenocarcinoma	III	Low	rectum	Ulcerative	1	1	0	0
303	Male	17	#N/A	132	4	1.46	6.8	14.1	1	adenocarcinoma	II	Moderate	rectum	Ulcerative	0	0	0	0
304	Female	72	39.89	102	103	2.53	10.5	19.8	1	adenocarcinoma	III	Low	rectum	Ulcerative	1	1	0	1
305	Male	59	#N/A	140	2	0.81	4.6	5.71	1	adenocarcinoma	II	Moderate	transverse colon	Ulcerative	0	0	0	0
306	Male	57	36.13	112	40	1.13	2.9	22.9	0	adenocarcinoma	III	Low	right colon	Ulcerative	1	1	0	0
307	Male	66	#N/A	163	5.12	1.71	11.9	21.5	1	adenocarcinoma	II	Moderate	rectum	Ulcerative	0	0	0	0
308	Male	65	35.27	144	3	14.63	19.4	1.32	1	adenocarcinoma	III	Low	rectum	Ulcerative	1	1	0	0
309	Male	59	39.47	137	7	1.31	11.5	1.3	1	adenocarcinoma	II	Moderate	rectum	Ulcerative	0	0	0	0
310	Female	57	35.24	127	6	0.74	4.5	2.42	1	adenocarcinoma	III	Moderate	rectum	Ulcerative	1	1	0	0
311	Female	65	29.06	111	8	153.24	178.5	1.09	1	adenocarcinoma	IV	Moderate	left colon	Ulcerative	1	1	1	0
312	Female	66	#N/A	145	1	5.27	4.8	1.51	1	adenocarcinoma	III	Moderate	rectum	Ulcerative	1	1	0	1
313	Male	54	39	153	3	5.12	34.5	1.19	1	adenocarcinoma	III	Moderate	rectum	Ulcerative	1	1	0	0
314	Female	64	#N/A	138	1.16	3.88	55.5	1.43	1	adenocarcinoma	II	Moderate	rectum	Protrude	0	0	0	1
315	Male	72	#N/A	135	3	8.51	21.7	6.08	0	adenocarcinoma	III	Moderate	rectum	Protrude	1	1	0	1
316	Male	52	#N/A	140	1	0.7	3.9	3.4	1	adenocarcinoma	II	Moderate	transverse colon	Protrude	0	0	0	1
317	Female	55	#N/A	135	7	2.62	7.5	4.13	1	adenocarcinoma	III	Moderate	left colon	Protrude	1	1	0	1
318	Male	71	28.8	137	4	250.36	13.7	166	1	adenocarcinoma	IV	Moderate	rectum	Ulcerative	1	1	1	0
319	Male	71	39.55	93	8	20.23	39	1.41	1	adenocarcinoma	III	Low	rectum	Ulcerative	1	1	0	0
320	Male	74	#N/A	134	1	1.13	4.6	1.77	1	adenocarcinoma	II	Moderate	left colon	Protrude	0	0	0	0
321	Male	68	37.63	129	4	2.37	5.6	27.9	1	adenocarcinoma	II	Moderate	left colon	Ulcerative	0	0	0	0
322	Male	50	#N/A	148	3	1.17	4.1	4.42	0	adenocarcinoma	III	Low	right colon	Infiltrative	1	1	0	0
323	Female	59	#N/A	119	1.54	2.47	4.7	2.67	0	adenocarcinoma	I	High	right colon	Protrude	0	0	0	1
324	Male	66	38.36	100	32	5.89	123.1	11.3	1	adenocarcinoma	II	Moderate	rectum	Ulcerative	0	0	0	0
325	Female	60	#N/A	94	5	41.27	73.2	1.33	0	adenocarcinoma	II	Moderate	right colon	Ulcerative	0	0	0	0
326	Female	61	40.48	123	2	0.29	5.2	1.45	1	adenocarcinoma	III	Low	left colon	盘状型	1	1	0	0
327	Male	66	40.41	125	2.2	30.42	65.6	8.75	0	adenocarcinoma	II	Moderate	right colon	Ulcerative	0	0	0	1
328	Male	54	#N/A	150	1	0.6	2.6	1.35	1	adenocarcinoma	II	Moderate	left colon	Ulcerative	0	0	0	0
329	Male	75	#N/A	122	0.65	4.15	8.7	4.44	1	adenocarcinoma	II	Moderate	rectum	Protrude	0	0	0	0
330	Female	87	#N/A	77	37	1.56	8.4	1.85	1	adenocarcinoma	III	Moderate	rectum	Protrude	1	1	0	0
331	Female	47	#N/A	112	3	1.65	5.7	2.53	1	adenocarcinoma	II	Moderate	left colon	Protrude	0	0	0	0
332	Male	62	40.53	144	7	22.07	84.4	2.3	0	adenocarcinoma	II	Low	right colon	Ulcerative	0	0	0	1
333	Male	40	#N/A	147	0.36	1.74	4	1.18	1	adenocarcinoma	II	Moderate	rectum	Ulcerative	0	0	0	1
334	Female	25	#N/A	85	9	0.95	4.3	2.67	1	adenocarcinoma	III	Low	rectum	Ulcerative	1	1	0	0
335	Male	52	#N/A	102	5	4.09	0.8	2.38	1	adenocarcinoma	II	Moderate	rectum	Ulcerative	0	0	0	0
336	Male	66	#N/A	145	1	25.16	28.9	1.95	1	adenocarcinoma	III	Moderate	rectum	Ulcerative	1	1	0	0
337	Female	78	31.28	132	31.4	51.6	57.6	1.54	0	adenocarcinoma	III	Low	left colon	Ulcerative	1	1	0	0
338	Female	75	#N/A	112	13.58	0.83	2.8	2.2	0	adenocarcinoma	II	Low	right colon	Ulcerative	0	0	0	1
339	Male	77	40.33	78	4	35.87	11.6	16	0	adenocarcinoma	III	Moderate	rectum	Ulcerative	1	1	0	0
340	Male	62	#N/A	166	3	2.26	6.3	1.51	0	adenocarcinoma	II	Moderate	rectum	Ulcerative	0	0	0	1
341	Male	73	40.51	151	2	17.83	136	1.79	0	adenocarcinoma	II	Moderate	rectum	Protrude	0	0	0	1
342	Male	74	#N/A	111	9	4.77	61.4	1.17	1	adenocarcinoma	I	High	rectum	Protrude	0	0	0	0
343	Female	52	#N/A	112	4	12.65	9.6	2.04	1	adenocarcinoma	II	Moderate	rectum	Ulcerative	0	0	0	1
344	Male	64	#N/A	167	2	1.31	8.8	3.92	1	adenocarcinoma	II	Moderate	left colon	Ulcerative	0	0	0	0
345	Female	55	#N/A	136	2	1.33	15.7	1.54	1	adenocarcinoma	II	Moderate	left colon	Infiltrative	0	0	0	0
346	Female	75	28.19	105	55	1.43	9.9	2.55	0	adenocarcinoma	II	Low	right colon	Protrude	0	0	0	1
347	Female	60	#N/A	139	1	0.53	3.4	1.46	1	adenocarcinoma	II	Moderate	rectum	Ulcerative	0	0	0	0
348	Male	70	40.28	113	4	2.52	13.9	0.93	1	adenocarcinoma	II	Moderate	left colon	Protrude	0	0	0	0
349	Male	50	#N/A	146	1	7.57	199	2.3	1	adenocarcinoma	II	Moderate	rectum	Protrude	0	0	0	1
350	Female	52	#N/A	136	8	1.12	12.3	4.24	1	adenocarcinoma	II	Moderate	left colon	Protrude	0	0	0	0
351	Male	66	#N/A	166	1	1.1	4	19.3	1	adenocarcinoma	II	Moderate	rectum	Protrude	0	0	0	0
352	Male	58	38.58	82	2	1.44	4.6	0.86	1	adenocarcinoma	III	Moderate	rectum	Protrude	1	1	0	0
353	Male	77	#N/A	122	1	1.91	5.2	1.42	1	adenocarcinoma	III	Low	left colon	Ulcerative	1	1	0	1
354	Male	77	#N/A	147	10	2.73	12.9	1.87	0	adenocarcinoma	II	Moderate	left colon	Ulcerative	0	0	0	1
355	Male	65	#N/A	119	4	7.28	12	1.54	0	adenocarcinoma	IV	Low	left colon	Protrude	1	1	1	0
356	Male	75	40.79	123	89	18.19	11.5	1.54	1	adenocarcinoma	II	Moderate	rectum	Ulcerative	0	0	0	1
357	Female	77	39.06	110	9.4	5.64	6.4	15.2	0	adenocarcinoma	III	Low	right colon	Ulcerative	1	1	0	0
358	Male	46	#N/A	149	0.65	4.76	3.6	0.96	0	adenocarcinoma	II	Moderate	rectum	Protrude	0	0	0	1
359	Female	79	#N/A	118	2	3.71	4.62	1.88	1	adenocarcinoma	III	Moderate	left colon	Ulcerative	1	1	0	0
360	Male	59	#N/A	172	2	2.06	12.5	3.65	1	adenocarcinoma	II	Moderate	left colon	Protrude	0	0	0	1
361	Male	50	34.63	130	9.25	5.46	42.2	9.09	1	adenocarcinoma	II	Moderate	left colon	Ulcerative	0	0	0	0
362	Male	55	#N/A	140	0.6	5.49	8.4	2.15	0	adenocarcinoma	III	Moderate	rectum	Ulcerative	1	1	0	0
363	Female	72	#N/A	125	4	6.03	14	1.15	1	adenocarcinoma	II	Moderate	left colon	Protrude	0	0	0	0
364	Male	66	37.43	114	6	1.16	3.6	1.05	1	adenocarcinoma	II	Moderate	left colon	Ulcerative	0	0	0	0
365	Male	67	40.29	99	21	2.6	2.9	1.43	1	adenocarcinoma	II	Moderate	rectum	Protrude	0	0	0	1
366	Male	64	#N/A	132	1	3.12	8.4	5.87	0	adenocarcinoma	II	Moderate	left colon	Protrude	0	0	0	0
367	Male	66	#N/A	99	12	2.59	82.6	4.8	1	adenocarcinoma	II	Moderate	right colon	Protrude	0	0	0	0
368	Male	82	38.1	138	2	3.6	9.3	0.92	0	adenocarcinoma	II	Moderate	left colon	Ulcerative	0	0	0	0
369	Male	62	39.72	145	2.04	6.17	178.1	19.7	1	adenocarcinoma	II	Moderate	left colon	Ulcerative	0	0	0	0
370	Female	72	38.35	109	4	3.82	5.2	1.43	0	adenocarcinoma	III	Moderate	left colon	Ulcerative	1	1	0	0
371	Male	60	30.23	139	4	258.1	345.1	18.9	1	adenocarcinoma	IV	Moderate	rectum	Ulcerative	1	1	1	1
372	Female	53	#N/A	135	0.36	18.03	6.1	4.11	1	adenocarcinoma	III	Moderate	rectum	Ulcerative	1	1	0	1
373	Female	71	#N/A	127	1	0.87	9.9	1.87	0	adenocarcinoma	III	Moderate	right colon	Ulcerative	1	1	0	0
374	Male	79	40.15	134	3	13.94	7.9	0.94	0	adenocarcinoma	III	Moderate	left colon	Infiltrative	1	1	0	0
375	Male	55	#N/A	186	1	2.98	20.4	5.7	0	adenocarcinoma	III	Moderate	rectum	Ulcerative	1	1	0	0
376	Male	42	#N/A	141	3	0.96	6.3	1.63	0	adenocarcinoma	II	Moderate	transverse colon	Ulcerative	0	0	0	0
377	Female	61	#N/A	120	12	1.01	8.1	2.66	1	adenocarcinoma	III	Low	rectum	Protrude	1	1	0	0
378	Male	52	#N/A	14	5	2.32	9	6.96	0	adenocarcinoma	II	Moderate	left colon	Ulcerative	0	0	0	0
379	Female	55	#N/A	114	1	1.94	86.2	2.04	1	adenocarcinoma	III	Moderate	left colon	Ulcerative	1	1	0	0
380	Male	41	#N/A	157	7	2.45	14.6	3.63	0	adenocarcinoma	II	Moderate	left colon	Protrude	0	0	0	1
381	Male	69	#N/A	157	1.7	3.7	12.7	2.37	1	adenocarcinoma	II	Moderate	rectum	Protrude	0	0	0	0
382	Female	65	#N/A	127	1	1.99	7.3	1.81	1	adenocarcinoma	II	Moderate	left colon	Protrude	0	0	0	1
383	Male	74	#N/A	145	1	3.1	6.5	2.08	1	adenocarcinoma	I	High	rectum	Ulcerative	0	0	0	1
384	Female	64	#N/A	128	3	1.22	4.8	0.89	1	adenocarcinoma	III	Low	rectum	Protrude	1	1	0	0
385	Female	65	#N/A	125	1	1.53	5.2	0.53	1	adenocarcinoma	II	Moderate	rectum	Ulcerative	0	0	0	0
386	Female	64	#N/A	140	1	2.04	4.5	0.5	0	adenocarcinoma	II	Moderate	right colon	Protrude	0	0	0	0
387	Male	71	#N/A	145	7	1.02	6.5	2.62	1	adenocarcinoma	II	Moderate	rectum	Protrude	0	0	0	0
388	Female	52	#N/A	123	1	12.23	58.7	1.48	1	adenocarcinoma	II	Moderate	left colon	Ulcerative	0	0	0	0
389	Female	44	#N/A	129	1.17	25.89	20.2	5.74	0	adenocarcinoma	IV	Moderate	left colon	Ulcerative	1	1	1	1
390	Male	56	#N/A	163	2	6.29	2.7	1.7	1	adenocarcinoma	II	Moderate	rectum	Protrude	0	0	0	1
391	Male	62	#N/A	141	1	54.91	8.2	8.21	1	adenocarcinoma	IV	Moderate	rectum	Ulcerative	1	0	1	1
392	Female	64	#N/A	129	1.17	2.19	23.9	7.83	1	adenocarcinoma	III	Moderate	rectum	Ulcerative	1	1	0	0
393	Male	78	#N/A	141	5.85	577.69	95.3	41.6	0	adenocarcinoma	III	Low	rectum	Ulcerative	1	1	0	0
394	Male	77	#N/A	131	2.5	48.1	22.9	1.92	1	adenocarcinoma	III	Low	left colon	Ulcerative	1	1	0	0
395	Male	75	#N/A	132	5	7.09	76.6	2.06	0	adenocarcinoma	III	Low	left colon	Ulcerative	1	1	0	0
396	Male	61	#N/A	137	46	2.25	2.9	4.44	1	adenocarcinoma	II	Moderate	left colon	Protrude	0	0	0	1
397	Female	72	#N/A	115	3.31	2	21.2	2.05	1	adenocarcinoma	III	Low	left colon	Protrude	1	1	0	0
398	Male	65	#N/A	103	0.3	1.67	26.6	2.1	1	adenocarcinoma	III	Low	right colon	Ulcerative	1	1	0	0
399	Male	90	#N/A	81	30	4.35	154.8	10.2	0	adenocarcinoma	III	Low	right colon	Ulcerative	1	1	0	0
400	Female	84	#N/A	116	49.6	48.78	67.1	4.16	0	adenocarcinoma	IV	Low	transverse colon	Ulcerative	1	1	1	0
401	Male	52	#N/A	150	2	1.01	4.1	11.7	0	adenocarcinoma	II	Moderate	right colon	Ulcerative	0	0	0	0
402	Male	69	#N/A	137	1	4.2	21.2	1.32	0	adenocarcinoma	III	Moderate	left colon	Ulcerative	1	1	0	0
403	Female	70	#N/A	111	1	1.63	0.8	5.84	0	adenocarcinoma	III	Moderate	transverse colon	Protrude	1	1	0	1
404	Female	72	#N/A	105	4.1	1.29	13.1	0.86	0	adenocarcinoma	II	Moderate	left colon	Protrude	0	0	0	0
405	Female	67	#N/A	103	1	1.66	6.4	1.19	1	adenocarcinoma	III	Low	rectum	Ulcerative	1	1	0	1
406	Female	60	#N/A	113	1	1.93	3.8	1.91	0	adenocarcinoma	II	Moderate	left colon	Protrude	0	0	0	1
407	Male	61	#N/A	121	9.26	3.03	32.8	3.55	1	adenocarcinoma	III	Moderate	left colon	Protrude	1	1	0	1
408	Female	63	#N/A	130	1	1.52	9.9	1.18	1	adenocarcinoma	II	Moderate	rectum	Ulcerative	0	0	0	0
409	Female	51	#N/A	100	0.93	0.64	4.8	16.8	0	adenocarcinoma	III	Moderate	left colon	Protrude	1	1	0	0
410	Male	72	#N/A	54	5.6	0.68	1.3	1.55	0	adenocarcinoma	II	Moderate	transverse colon	Ulcerative	0	0	0	0
411	Male	56	#N/A	153	4	15.9	16.4	1.25	0	adenocarcinoma	III	Low	rectum	Ulcerative	1	1	0	0
412	Female	80	#N/A	118	1	2.17	6.7	0.95	1	adenocarcinoma	I	Moderate	left colon	Protrude	0	0	0	0
413	Male	65	#N/A	142	8.77	13.18	0.8	5.24	1	adenocarcinoma	III	Moderate	left colon	Protrude	1	1	0	0
414	Female	89	#N/A	99	40	2.27	9.2	1.78	0	adenocarcinoma	II	Moderate	left colon	Protrude	0	0	0	1
415	Male	74	#N/A	124	1	2.11	10.4	8.3	1	adenocarcinoma	III	Moderate	left colon	Ulcerative	1	1	0	0
416	Female	58	#N/A	97	1	1.37	28.4	1.06	0	adenocarcinoma	II	Moderate	right colon	Ulcerative	0	0	0	1
417	Male	67	#N/A	147	2	3.54	106.2	8.61	0	adenocarcinoma	II	Moderate	right colon	Ulcerative	0	0	0	1
418	Male	48	#N/A	153	1	2.13	2.2	2.11	1	adenocarcinoma	III	Low	rectum	Ulcerative	1	1	0	1
419	Female	70	#N/A	115	0.5	1.72	33.1	2.56	1	adenocarcinoma	III	Moderate	rectum	Protrude	1	1	0	0
420	Male	56	#N/A	148	2.46	2.55	8.4	7.8	1	adenocarcinoma	II	Moderate	rectum	Ulcerative	0	0	0	0
421	Male	56	#N/A	85	4	2.1	15.5	1.42	1	adenocarcinoma	II	Low	left colon	Ulcerative	0	0	0	1
422	Male	45	#N/A	122	3.07	2.39	15.9	1.45	1	adenocarcinoma	III	Moderate	rectum	Protrude	1	1	0	1
423	Male	68	#N/A	153	2	1.38	10.1	2.87	1	adenocarcinoma	III	Moderate	left colon	Ulcerative	1	1	0	1
424	Female	54	#N/A	111	27	0.65	1.9	5.58	1	adenocarcinoma	II	Moderate	right colon	Protrude	0	0	0	0
425	Female	62	#N/A	125	0.35	3.46	11.3	0.96	0	adenocarcinoma	III	Low	right colon	Protrude	1	1	0	0
426	Male	61	#N/A	132	1	2.73	12	2.19	1	adenocarcinoma	II	Moderate	rectum	Ulcerative	0	0	0	1
427	Male	80	37.05	92	1	2.96	7.9	1.27	1	adenocarcinoma	II	Moderate	left colon	Ulcerative	0	0	0	0
428	Male	83	#N/A	157	7.89	5.69	12	1.16	1	adenocarcinoma	II	Low	rectum	Protrude	0	0	0	0
429	Female	64	#N/A	104	2	1.48	7.4	1.13	0	adenocarcinoma	II	Moderate	left colon	Protrude	0	0	0	0
430	Male	51	#N/A	150	13.43	2.18	2.8	0.98	0	adenocarcinoma	III	Low	right colon	Ulcerative	1	1	0	0
431	Male	68	#N/A	75	1	0.74	7.3	7.82	0	adenocarcinoma	III	Moderate	right colon	Ulcerative	1	1	0	0
432	Male	68	#N/A	152	2	0.95	16.1	1.42	1	adenocarcinoma	III	Moderate	rectum	Ulcerative	1	1	0	0
433	Male	63	#N/A	117	6.65	5.4	18.2	2.18	0	adenocarcinoma	II	Moderate	rectum	Ulcerative	0	0	0	0
434	Male	68	#N/A	131	1	2.72	6.8	3.77	1	adenocarcinoma	II	Moderate	left colon	Ulcerative	0	0	0	0
435	Female	69	#N/A	129	2	11.81	8.5	3.31	1	adenocarcinoma	III	Low	left colon	Ulcerative	1	1	0	0
436	Female	44	#N/A	96	1	25.7	328.3	1.85	1	adenocarcinoma	II	Moderate	rectum	Protrude	0	0	0	0
437	Female	56	#N/A	121	3.36	3.48	0.8	1.43	0	adenocarcinoma	II	High	left colon	Protrude	0	0	0	0
438	Male	67	#N/A	127	1.9	2.37	0.8	2.82	0	adenocarcinoma	II	Moderate	left colon	Ulcerative	0	0	0	0
439	Female	62	#N/A	103	2	3.83	8	1	1	adenocarcinoma	II	Moderate	left colon	Ulcerative	0	0	0	0
440	Male	60	#N/A	166	1	4.34	7	30.4	1	adenocarcinoma	II	Moderate	rectum	Ulcerative	0	0	0	0
441	Male	72	#N/A	137	2.16	3.24	6.9	1.71	1	adenocarcinoma	III	Moderate	left colon	Ulcerative	1	1	0	0
442	Male	56	#N/A	143	1	10.68	22.7	1.73	0	adenocarcinoma	IV	Moderate	left colon	Ulcerative	1	0	1	0
443	Male	73	#N/A	131	1	9.41	20.5	2.27	0	adenocarcinoma	II	Moderate	rectum	Ulcerative	0	0	0	0
444	Female	54	#N/A	138	13	1.52	18.8	2.22	1	adenocarcinoma	II	Moderate	left colon	Protrude	0	0	0	1
445	Male	66	#N/A	134	1	1.96	5	1.02	1	adenocarcinoma	III	Moderate	left colon	Protrude	1	1	0	0
446	Female	52	#N/A	117	30.5	1.4	6.7	6.48	0	adenocarcinoma	II	Low	right colon	Ulcerative	0	0	0	1
447	Female	54	#N/A	120	1	0.99	4.5	5.9	0	adenocarcinoma	II	Moderate	rectum	Protrude	0	0	0	1
448	Male	72	#N/A	129	18	4.41	18	2.42	0	adenocarcinoma	II	High	right colon	Protrude	0	0	0	0
449	Female	82	#N/A	88	5	3.85	111.3	0.94	1	adenocarcinoma	II	Moderate	right colon	Ulcerative	0	0	0	0
450	Male	67	#N/A	124	1.64	2.13	8.7	1.04	0	adenocarcinoma	II	Moderate	rectum	Protrude	0	0	0	0
451	Female	67	#N/A	109	1.02	5.13	4.9	2.43	0	adenocarcinoma	II	Moderate	right colon	Ulcerative	0	0	0	0
452	Male	72	#N/A	139	5	2.98	3.7	1.7	0	adenocarcinoma	II	Moderate	right colon	Protrude	0	0	0	0
453	Male	61	#N/A	103	3	5.36	14.4	1.04	0	adenocarcinoma	II	Moderate	right colon	Ulcerative	0	0	0	0
454	Female	51	#N/A	105	2.78	34.76	6.9	1.18	1	adenocarcinoma	IV	Low	right colon	Ulcerative	1	1	1	0
455	Male	58	#N/A	145	2	3.89	15.7	1.09	0	adenocarcinoma	I	High	right colon	Protrude	0	0	0	0
456	Female	75	#N/A	123	3.2	2.68	21.4	1.71	1	adenocarcinoma	IV	Moderate	transverse colon	Ulcerative	1	1	1	0
457	Male	77	#N/A	107	1	5.17	7.1	2.13	0	adenocarcinoma	I	High	left colon	Protrude	0	0	0	0
458	Female	50	#N/A	138	1	5.39	19.2	4.82	0	adenocarcinoma	II	Moderate	right colon	Ulcerative	0	0	0	0
459	Male	63	#N/A	161	0.2	9.15	21.7	1.3	0	adenocarcinoma	II	Moderate	transverse colon	Protrude	0	0	0	0
460	Male	41	#N/A	155	0.45	1.8	11.6	6.74	0	adenocarcinoma	I	Moderate	left colon	Protrude	0	0	0	0
461	Male	70	#N/A	154	2	16.25	0.8	2.35	1	adenocarcinoma	III	Moderate	left colon	Ulcerative	1	1	0	0
462	Female	74	#N/A	79	1	14.45	12.3	2.41	0	adenocarcinoma	II	Moderate	right colon	Protrude	0	0	0	1
463	Male	58	#N/A	127	10	1.61	3.5	2.15	1	adenocarcinoma	II	Moderate	rectum	Ulcerative	0	0	0	0
464	Female	48	#N/A	96	2	2.18	37.2	57.8	0	adenocarcinoma	IV	Low	right colon	Ulcerative	1	0	1	1
465	Male	48	#N/A	136	5	1.03	3.6	1.34	1	adenocarcinoma	III	Moderate	left colon	Ulcerative	1	1	0	0
466	Female	57	#N/A	139	1	1.79	6.1	1.36	0	adenocarcinoma	II	Moderate	rectum	Ulcerative	0	0	0	0
467	Male	58	#N/A	71	28	0.69	5.2	1.1	1	adenocarcinoma	I	High	right colon	Protrude	0	0	0	0
468	Female	48	#N/A	126	4	2.66	8.1	38.3	0	adenocarcinoma	III	Low	left colon	Ulcerative	1	1	0	0
469	Male	80	#N/A	133	0.49	2.22	8.4	1.47	1	adenocarcinoma	II	Moderate	left colon	Protrude	0	0	0	0
470	Female	72	#N/A	134	10	5.35	22.8	6.65	0	adenocarcinoma	III	Moderate	left colon	Ulcerative	1	1	0	0
471	Male	66	#N/A	164	3	7.48	0.8	1.69	0	adenocarcinoma	III	Moderate	right colon	Ulcerative	1	1	0	0
472	Male	60	#N/A	129	38	1.99	5.3	7.14	1	adenocarcinoma	II	Moderate	rectum	Protrude	0	0	0	1
473	Male	47	#N/A	136	1	7.95	0.8	1.89	1	adenocarcinoma	III	High	rectum	Ulcerative	1	1	0	0
474	Male	47	#N/A	150	0.4	3.63	8.7	8.71	1	adenocarcinoma	II	Moderate	left colon	Protrude	0	0	0	1
475	Female	50	#N/A	130	0.48	0.64	10.3	2.04	1	adenocarcinoma	III	Low	rectum	Ulcerative	1	1	0	1
476	Female	84	#N/A	73	1	136.33	98.7	8.79	0	adenocarcinoma	III	Moderate	right colon	Protrude	1	1	0	0
477	Female	72	#N/A	128	1	5.81	7.4	1.29	0	adenocarcinoma	III	Moderate	left colon	Ulcerative	1	1	0	0
478	Female	67	#N/A	133	1	2.17	15.7	1.03	1	adenocarcinoma	II	Moderate	rectum	Protrude	0	0	0	0
479	Female	70	#N/A	124	5	0.8	2.4	2.35	1	adenocarcinoma	II	Moderate	rectum	Ulcerative	0	0	0	0
480	Male	65	#N/A	170	10.46	2.73	4	12.2	0	adenocarcinoma	III	Moderate	rectum	Ulcerative	1	1	0	0
481	Male	60	#N/A	133	1.52	4.05	14.4	1.08	1	adenocarcinoma	III	Moderate	left colon	Ulcerative	1	1	0	0
482	Female	58	#N/A	111	3	2.99	13.2	1.17	1	adenocarcinoma	II	Moderate	rectum	Protrude	0	0	0	0
483	Female	63	#N/A	132	2	1.61	18.9	1.18	0	adenocarcinoma	I	Moderate	rectum	Protrude	0	0	0	0
484	Male	66	#N/A	81	2	3.11	24.2	1.92	1	adenocarcinoma	IV	Low	left colon	Ulcerative	1	1	1	0
485	Male	51	#N/A	81	13	4.05	4.8	0.97	0	adenocarcinoma	IV	Low	rectum	Ulcerative	1	1	1	0
486	Male	58	#N/A	151	6	201.79	5.2	1.67	1	adenocarcinoma	II	Moderate	left colon	Ulcerative	0	0	0	1
487	Male	47	#N/A	84	1	1.48	5.7	2.02	0	adenocarcinoma	II	Moderate	left colon	Ulcerative	0	0	0	0
488	Male	71	#N/A	134	4	8.63	22.6	2.01	1	adenocarcinoma	III	Moderate	rectum	Infiltrative	1	1	0	1
489	Female	42	#N/A	121	1	6.29	13.3	1.18	1	adenocarcinoma	IV	High	rectum	Protrude	1	1	0	1
490	Male	49	#N/A	146	3	2.99	11.8	2.17	1	adenocarcinoma	IV	High	rectum	Protrude	1	0	1	0
491	Female	68	#N/A	132	1.72	2.09	6.4	1.72	0	adenocarcinoma	I	Moderate	rectum	Protrude	0	0	0	0
492	Male	70	#N/A	133	1	5.49	0.8	1.48	0	adenocarcinoma	II	Moderate	right colon	Ulcerative	0	0	0	0
493	Male	50	#N/A	163	28	83.52	5.1	29.4	0	adenocarcinoma	IV	Moderate	transverse colon	Ulcerative	1	1	1	0
494	Female	88	#N/A	114	175	2.33	8.7	3.55	0	adenocarcinoma	II	Moderate	rectum	Protrude	0	0	0	0
495	Female	80	#N/A	71	0.58	1.18	9.4	1.83	1	adenocarcinoma	II	Moderate	left colon	Protrude	0	0	0	0
496	Female	62	#N/A	128	1	1.02	5.5	2.31	1	adenocarcinoma	II	Moderate	rectum	Ulcerative	0	0	0	1
497	Male	69	#N/A	155	8	2.47	5.3	4.15	1	adenocarcinoma	II	Moderate	rectum	Ulcerative	0	0	0	0
498	Female	47	#N/A	122	1	24.6	484.1	118	0	adenocarcinoma	III	Low	rectum	Ulcerative	1	1	0	0
499	Male	72	#N/A	128	7	5.36	20.3	1.7	1	adenocarcinoma	II	Moderate	rectum	Ulcerative	0	0	0	0
500	Male	39	#N/A	133	4	0.85	2.7	2.17	1	adenocarcinoma	III	Moderate	left colon	Protrude	1	1	0	0
501	Male	74	#N/A	122	1	5.78	9.5	3.97	0	adenocarcinoma	II	High	right colon	Protrude	0	0	0	1
502	Female	80	#N/A	125	1	1.76	6.3	1.06	1	adenocarcinoma	III	Moderate	right colon	Protrude	1	1	0	1
503	Female	55	#N/A	114	0.2	3.21	27.4	2.09	0	adenocarcinoma	III	Low	left colon	Protrude	1	1	0	0
504	Male	51	#N/A	141	1.05	11.54	39	2.61	1	adenocarcinoma	III	Low	rectum	Ulcerative	1	1	0	0
505	Female	59	#N/A	91	13.1	3.27	97.6	1.53	0	adenocarcinoma	II	Low	right colon	Protrude	0	0	0	1
506	Female	75	#N/A	137	2	4.14	8	1.83	1	adenocarcinoma	III	Moderate	rectum	Ulcerative	1	1	0	1
507	Male	29	#N/A	146	12	2.97	206.8	1.23	1	adenocarcinoma	III	Moderate	left colon	Ulcerative	1	1	0	1
508	Male	84	#N/A	119	14.68	2.02	4.1	1.32	0	adenocarcinoma	III	Moderate	left colon	Ulcerative	1	1	0	0
509	Female	46	#N/A	136	2	1358.62	11683.5	94.3	1	adenocarcinoma	IV	Moderate	rectum	Ulcerative	1	1	1	0
510	Male	71	#N/A	105	7	374.48	39.3	3.24	0	adenocarcinoma	II	Moderate	right colon	Ulcerative	0	0	0	0
511	Female	76	#N/A	79	46.1	1.31	15.7	1.11	0	adenocarcinoma	II	Low	right colon	Ulcerative	0	0	0	0
512	Male	63	#N/A	150	11	3.37	4.5	3.91	1	adenocarcinoma	II	Low	rectum	Protrude	0	0	0	0
513	Female	72	#N/A	123	10	1.49	5	1.28	1	adenocarcinoma	II	Moderate	rectum	Protrude	0	0	0	0
514	Male	61	#N/A	128	1.12	2.07	6.7	1.21	1	adenocarcinoma	II	Moderate	rectum	Ulcerative	0	0	0	0
515	Male	67	#N/A	77	3	1.71	3.2	1.13	0	adenocarcinoma	II	Moderate	left colon	Ulcerative	0	0	0	0
516	Male	67	#N/A	142	3	7.5	5.8	4.69	0	adenocarcinoma	II	Moderate	rectum	Protrude	0	0	0	0
517	Male	67	#N/A	139	3	3.12	11.1	1.54	1	adenocarcinoma	III	Moderate	left colon	Protrude	1	1	0	0
518	Male	53	#N/A	75	6	9.37	9.3	1.71	0	adenocarcinoma	III	Moderate	right colon	Ulcerative	1	1	0	1
519	Male	78	#N/A	118	1.7	2.51	12.3	0.96	0	adenocarcinoma	II	Moderate	rectum	Ulcerative	0	0	0	0
520	Female	76	#N/A	134	7	9.35	12.7	0.84	1	adenocarcinoma	III	Moderate	rectum	Protrude	1	1	0	0
521	Female	61	#N/A	133	4	1	4.5	2.71	0	adenocarcinoma	II	Moderate	right colon	Protrude	0	0	0	0
522	Male	50	#N/A	118	2.82	13.22	39.2	5.2	0	adenocarcinoma	II	Moderate	left colon	Ulcerative	0	0	0	0
523	Male	64	#N/A	123	2.01	10.76	0.8	0.76	0	adenocarcinoma	II	Moderate	transverse colon	Ulcerative	0	0	0	0
524	Female	60	#N/A	128	0.4	2.07	11.3	1.25	0	adenocarcinoma	II	Moderate	right colon	Protrude	0	0	0	0
525	Female	59	#N/A	111	0.45	0.77	9.8	0.77	1	adenocarcinoma	II	Moderate	rectum	Ulcerative	0	0	0	1
526	Male	59	#N/A	144	1	0.67	47.7	1.44	0	adenocarcinoma	II	Low	rectum	Protrude	0	0	0	0
527	Male	58	#N/A	123	1	1.28	13.6	0.98	1	adenocarcinoma	II	Low	left colon	Protrude	0	0	0	0
528	Female	79	#N/A	82	7	1.92	0.8	1.57	1	adenocarcinoma	II	Moderate	transverse colon	Ulcerative	0	0	0	0
529	Female	53	#N/A	135	1	22.54	4.4	7.36	1	adenocarcinoma	II	Moderate	left colon	Protrude	0	0	0	1
530	Female	31	#N/A	114	1.06	0.62	1	38.3	1	adenocarcinoma	III	Low	transverse colon	Ulcerative	1	1	0	0
531	Male	86	#N/A	128	2.68	3.65	28.4	2.24	1	adenocarcinoma	II	Moderate	left colon	Protrude	0	0	0	0
532	Female	73	#N/A	115	5.32	23.63	44.8	2.51	0	adenocarcinoma	III	Moderate	left colon	Ulcerative	1	1	0	0
533	Female	47	#N/A	128	2	3.36	20.7	39	0	adenocarcinoma	III	Low	left colon	Ulcerative	1	1	0	0
534	Female	72	#N/A	122	2	1.95	7.4	1.4	1	adenocarcinoma	II	Moderate	left colon	Ulcerative	0	0	0	0
535	Female	58	#N/A	117	9	109.89	63.1	1.09	1	adenocarcinoma	III	Moderate	left colon	Ulcerative	1	1	0	0
536	Male	35	#N/A	92	22	1.05	2.6	2.17	0	adenocarcinoma	II	Moderate	right colon	Ulcerative	0	0	0	0
537	Male	43	#N/A	161	1	1.56	2.9	6.68	0	adenocarcinoma	II	Moderate	right colon	Protrude	0	0	0	0
538	Male	38	#N/A	103	7	3.39	4	1.79	1	adenocarcinoma	II	Moderate	rectum	Protrude	0	0	0	0
539	Male	71	#N/A	143	3	2.92	2.9	0.78	0	adenocarcinoma	II	Moderate	rectum	Protrude	0	0	0	0
540	Female	59	#N/A	111	3	1.94	12	0.83	1	adenocarcinoma	III	Moderate	left colon	Ulcerative	1	1	0	0
541	Male	70	#N/A	127	43.7	2.17	3.9	5.49	1	adenocarcinoma	III	Moderate	rectum	Ulcerative	1	1	0	0
542	Male	43	#N/A	132	1	0.68	1.7	1.57	1	adenocarcinoma	II	Moderate	rectum	Protrude	0	0	0	0
543	Female	72	#N/A	103	3	4.42	9	0.7	1	adenocarcinoma	II	Moderate	left colon	Ulcerative	0	0	0	0
544	Female	76	#N/A	134	1.83	1.34	0.8	1.2	1	adenocarcinoma	II	Moderate	left colon	Ulcerative	0	0	0	0
545	Female	75	#N/A	114	1	4.08	3.7	0.81	1	adenocarcinoma	II	Moderate	rectum	Ulcerative	0	0	0	1
546	Male	31	#N/A	81	3	2.7	9.1	1.69	1	adenocarcinoma	I	Moderate	rectum	Ulcerative	0	0	0	0
547	Female	72	#N/A	93	5.2	1.61	2.1	1.04	1	adenocarcinoma	II	Moderate	right colon	Protrude	0	0	0	0
548	Female	83	#N/A	131	5	1.28	2.6	9.3	0	adenocarcinoma	III	Moderate	left colon	Protrude	1	1	0	0
549	Male	70	#N/A	146	1	6.15	14.1	9.54	1	adenocarcinoma	III	Low	left colon	Ulcerative	1	1	0	0
550	Female	70	#N/A	123	23	82.2	10.3	1.95	1	adenocarcinoma	II	Moderate	rectum	Protrude	0	0	0	0
551	Male	56	#N/A	150	1	2.41	21.4	1.26	0	adenocarcinoma	III	High	rectum	Protrude	1	1	0	0
552	Female	60	#N/A	108	1	1.78	18	1.03	1	adenocarcinoma	II	Moderate	right colon	Ulcerative	0	0	0	1
553	Male	67	#N/A	109	5	6.78	10.1	1.32	0	adenocarcinoma	III	Moderate	left colon	Ulcerative	1	1	0	1
554	Male	63	#N/A	134	4	1.27	17.9	2.98	1	adenocarcinoma	II	High	rectum	Protrude	0	0	0	0
555	Male	58	#N/A	159	2	5.56	5.8	2.14	1	adenocarcinoma	II	Moderate	rectum	Ulcerative	0	0	0	1
556	Female	58	#N/A	108	0.5	1.4	50.4	2.05	1	adenocarcinoma	IV	Moderate	right colon	Ulcerative	1	0	1	0
557	Male	64	#N/A	108	1	1.51	8.4	3.47	1	adenocarcinoma	II	Moderate	right colon	Protrude	0	0	0	1
558	Male	78	#N/A	67	11.04	71.6	89	31.4	1	adenocarcinoma	II	Moderate	left colon	Ulcerative	0	0	0	0
559	Male	75	#N/A	132	1	3.49	0.8	5.44	1	adenocarcinoma	II	Moderate	right colon	Protrude	0	0	0	0
560	Male	67	#N/A	127	0.8	7.62	15.9	23.6	1	adenocarcinoma	III	Moderate	rectum	Ulcerative	1	1	0	0
561	Female	87	#N/A	121	2	17.97	14.1	26.3	0	adenocarcinoma	II	Moderate	right colon	Protrude	0	0	0	1
562	Male	76	#N/A	82	3.62	1.99	17	0.62	1	adenocarcinoma	III	Moderate	rectum	Ulcerative	1	1	0	0
563	Male	66	#N/A	166	7.9	7.43	17.7	1.07	0	adenocarcinoma	II	Moderate	rectum	Protrude	0	0	0	0
564	Male	70	#N/A	129	16.63	51.46	10.9	0.81	0	adenocarcinoma	III	Low	transverse colon	Ulcerative	1	1	0	0
565	Female	71	#N/A	85	1	3.08	1.5	1.01	0	adenocarcinoma	II	Moderate	left colon	Protrude	0	0	0	1
566	Male	73	#N/A	128	5	3.93	6.4	4.78	1	adenocarcinoma	II	Moderate	left colon	Ulcerative	0	0	0	0
567	Female	37	#N/A	117	1	1.12	19.1	6.63	1	adenocarcinoma	III	Low	rectum	Protrude	1	1	0	0
568	Female	80	#N/A	108	0.27	2.82	33.2	0.72	0	adenocarcinoma	II	Moderate	rectum	Ulcerative	0	0	0	0
569	Female	72	#N/A	139	1	73.74	5.2	2.74	0	adenocarcinoma	IV	Low	transverse colon	Protrude	1	0	1	0
570	Female	77	#N/A	116	1.5	31.75	12.8	10.1	1	adenocarcinoma	IV	Moderate	rectum	Ulcerative	1	1	1	0
571	Male	55	#N/A	122	16	1.4	10.4	0.9	1	adenocarcinoma	II	Moderate	left colon	Protrude	0	0	0	0
572	Female	70	#N/A	127	2	1	2.2	2.21	1	adenocarcinoma	II	High	rectum	Ulcerative	0	0	0	0
573	Female	55	#N/A	120	3	5.47	22	19	0	adenocarcinoma	III	Moderate	left colon	Ulcerative	1	1	1	0
574	Male	66	#N/A	86	0.9	5.63	21.5	1.96	1	adenocarcinoma	II	Moderate	left colon	Ulcerative	0	0	0	0
575	Male	66	#N/A	126	4	2.41	7	4.13	1	adenocarcinoma	II	Moderate	right colon	Protrude	0	0	0	0
576	Male	70	#N/A	96	17	5.7	71.1	1.12	0	adenocarcinoma	II	Moderate	transverse colon	Ulcerative	0	0	0	0
577	Female	61	#N/A	80	1	0.58	3.2	1.63	1	adenocarcinoma	II	Moderate	rectum	Protrude	0	0	0	0
578	Female	60	#N/A	130	4	10.49	0.8	0.65	1	adenocarcinoma	III	Moderate	rectum	Ulcerative	1	1	0	0
579	Male	81	#N/A	109	7	10.76	24.7	35	0	adenocarcinoma	III	Moderate	left colon	Ulcerative	1	1	0	1
580	Male	44	#N/A	138	5	2.52	0.8	1.8	0	adenocarcinoma	III	Moderate	left colon	Ulcerative	1	1	0	0
581	Female	71	#N/A	143	3	2.64	37.3	10.6	0	adenocarcinoma	III	Moderate	rectum	Protrude	1	1	0	0
582	Female	70	#N/A	115	3	4.67	17.5	2.12	0	adenocarcinoma	IV	Moderate	rectum	Protrude	1	0	1	0
583	Female	61	#N/A	125	3	4.2	8.1	8.17	1	adenocarcinoma	II	Moderate	left colon	Ulcerative	0	0	0	0
584	Female	83	#N/A	88	47.1	4.27	9.8	2.74	1	adenocarcinoma	II	Low	right colon	Protrude	0	0	0	0
585	Male	65	#N/A	79	3	5.26	16.9	1.25	1	adenocarcinoma	II	Moderate	right colon	Protrude	0	0	0	0
586	Female	78	#N/A	121	8	39.88	2.2	9.49	0	adenocarcinoma	II	Moderate	right colon	Ulcerative	0	0	0	0
587	Female	52	#N/A	132	2	2.82	12.1	1.42	1	adenocarcinoma	III	Moderate	rectum	Ulcerative	1	1	0	1
588	Male	69	#N/A	136	1	6.29	26.3	9.01	1	adenocarcinoma	III	Moderate	rectum	Protrude	1	1	0	0
589	Male	65	#N/A	137	1	2.81	11.9	1.13	0	adenocarcinoma	III	Moderate	left colon	Ulcerative	1	1	0	0
590	Male	67	#N/A	126	2	0.94	4.4	9.54	1	adenocarcinoma	I	Moderate	rectum	Ulcerative	0	0	0	1
591	Female	87	#N/A	141	1	1.32	20.1	1.65	0	adenocarcinoma	II	Moderate	left colon	Ulcerative	0	0	0	0
592	Female	53	#N/A	120	3	43.17	73.7	1.38	1	adenocarcinoma	II	Moderate	rectum	Ulcerative	0	0	0	0
593	Female	68	#N/A	131	7	5.01	9.2	2.65	1	adenocarcinoma	II	Low	left colon	Ulcerative	0	0	0	1
594	Male	67	#N/A	130	3	1.76	8.9	77.6	0	adenocarcinoma	II	Moderate	right colon	Protrude	0	0	0	0
595	Male	71	#N/A	131	2	2.18	6.1	0.92	1	adenocarcinoma	II	High	rectum	Protrude	0	0	0	0
596	Male	63	#N/A	149	4	3.5	13	2.97	1	adenocarcinoma	II	Moderate	rectum	Ulcerative	0	0	0	0
597	Male	35	#N/A	147	2	81.98	53.4	9.59	1	adenocarcinoma	IV	Moderate	rectum	Protrude	1	1	1	0
598	Male	58	#N/A	139	1	1.72	0.8	1.2	1	adenocarcinoma	I	Moderate	rectum	Protrude	0	0	0	0
599	Male	64	#N/A	141	3	62.4	25.8	1.94	1	adenocarcinoma	II	Moderate	left colon	Ulcerative	0	0	0	0
600	Male	68	#N/A	119	1	2.81	20.1	1.17	1	adenocarcinoma	III	Moderate	rectum	Protrude	1	1	0	0
601	Female	73	#N/A	125	1	10.51	21.1	2.61	1	adenocarcinoma	II	Moderate	rectum	Ulcerative	0	0	0	1
602	Female	60	#N/A	113	3	1.33	29.2	2.15	1	adenocarcinoma	II	Moderate	right colon	Ulcerative	0	0	0	0
603	Male	69	#N/A	142	1	4.1	0.8	0.69	1	adenocarcinoma	IV	Moderate	left colon	Protrude	1	0	1	0
604	Male	78	#N/A	130	5	3.93	25.4	10.2	1	adenocarcinoma	II	Moderate	rectum	Ulcerative	0	0	0	0
605	Female	69	#N/A	117	2	3.37	3.1	3.28	1	adenocarcinoma	II	Low	left colon	Ulcerative	0	0	0	1
606	Male	76	#N/A	144	4	3.48	11.9	3.4	1	adenocarcinoma	II	Moderate	left colon	Ulcerative	0	0	0	0
607	Female	59	#N/A	115	1	3.1	19.6	4.01	1	adenocarcinoma	II	Moderate	rectum	Ulcerative	0	0	0	0
608	Male	62	#N/A	135	3	5.11	31.8	1.25	0	adenocarcinoma	III	Low	right colon	Ulcerative	1	1	0	0
609	Male	87	#N/A	112	4	9.88	48.2	1.27	0	adenocarcinoma	III	Low	rectum	Ulcerative	1	1	0	1
610	Male	61	#N/A	136	1	21.72	129.9	1.38	0	adenocarcinoma	III	Low	right colon	Protrude	1	1	0	0
611	Male	72	#N/A	141	10	3.87	10.6	1.28	0	adenocarcinoma	III	Moderate	left colon	Ulcerative	1	1	0	0
612	Male	67	#N/A	140	1	2.81	29.3	3.16	1	adenocarcinoma	II	Moderate	rectum	Protrude	0	0	0	1
613	Male	71	#N/A	142	1	2.93	8	1.78	1	adenocarcinoma	II	Moderate	left colon	Ulcerative	0	0	0	0
614	Female	38	#N/A	140	8	2.51	508.2	5.52	0	adenocarcinoma	IV	Moderate	left colon	Ulcerative	1	1	1	0
615	Male	76	#N/A	125	2	2.95	24.5	3.1	1	adenocarcinoma	III	Low	left colon	Ulcerative	1	1	0	1
616	Female	53	#N/A	128	1	1.75	16.8	3.6	1	adenocarcinoma	III	Moderate	left colon	Ulcerative	1	1	0	0
617	Male	66	#N/A	148	5	3.22	12.9	5.04	0	adenocarcinoma	III	Moderate	left colon	Ulcerative	1	1	0	1
618	Male	68	#N/A	121	9	2.36	18.6	9.59	0	adenocarcinoma	II	Moderate	left colon	Ulcerative	0	0	0	0
619	Male	61	#N/A	136	9	7.38	3.5	2.53	1	adenocarcinoma	III	Low	rectum	Ulcerative	1	1	0	0
620	Female	72	#N/A	101	7	8.42	2.5	1.1	0	adenocarcinoma	II	Moderate	left colon	Protrude	0	0	0	1
621	Male	57	#N/A	145	2	23.23	35.9	2.45	1	adenocarcinoma	III	Low	rectum	Ulcerative	1	1	0	0
622	Male	66	#N/A	104	14	2.17	4.8	2.52	1	adenocarcinoma	II	Moderate	left colon	Protrude	0	0	0	0
623	Female	72	#N/A	124	1	4.72	11.2	2.41	0	adenocarcinoma	II	Moderate	rectum	Protrude	0	0	0	1
624	Female	43	#N/A	113	12	1.01	3.4	9.86	0	adenocarcinoma	II	Low	right colon	Ulcerative	0	0	0	0
625	Female	42	#N/A	127	4	1.48	6.3	1.21	1	adenocarcinoma	III	Moderate	left colon	Ulcerative	1	1	0	1
626	Male	72	#N/A	105	1	8.54	16.1	1.3	1	adenocarcinoma	II	Moderate	left colon	Ulcerative	0	0	0	0
627	Female	68	#N/A	144	1	1.63	4.2	0.5	0	adenocarcinoma	III	Moderate	rectum	Protrude	1	1	0	0
628	Female	66	#N/A	137	5	11.98	42.9	5.06	0	adenocarcinoma	III	Moderate	rectum	Ulcerative	1	1	0	0
629	Male	40	#N/A	122	90	23.87	407.5	9.88	0	adenocarcinoma	II	Moderate	left colon	Protrude	0	0	0	0
630	Male	80	#N/A	126	26	18.71	20.2	1.88	0	adenocarcinoma	I	Moderate	rectum	Protrude	0	0	0	0
631	Female	62	#N/A	150	1	1.94	0.8	3.66	0	adenocarcinoma	II	Moderate	rectum	Protrude	0	0	0	1
632	Male	74	#N/A	128	3	1.63	3	4.23	1	adenocarcinoma	II	Moderate	left colon	Ulcerative	0	0	0	1
633	Female	60	#N/A	133	3	1.23	4.5	3.18	1	adenocarcinoma	II	Moderate	left colon	Ulcerative	0	0	0	0
634	Female	65	#N/A	134	1	3.14	5.3	5.64	0	adenocarcinoma	II	Moderate	rectum	Protrude	0	0	0	0
635	Male	60	#N/A	141	71	2.82	7	0.92	0	adenocarcinoma	III	Moderate	left colon	Protrude	1	1	0	0
636	Male	68	#N/A	97	3	10.94	4.9	0.62	1	adenocarcinoma	III	Moderate	left colon	Ulcerative	1	1	0	1
637	Female	72	#N/A	108	1	4.06	9.1	1.83	1	adenocarcinoma	II	Moderate	rectum	Protrude	0	0	0	1
638	Male	65	#N/A	152	2	3.96	1.1	1.38	1	adenocarcinoma	I	Moderate	rectum	Infiltrative	0	0	0	1
639	Male	75	#N/A	123	1	3.37	9.5	1.49	1	adenocarcinoma	III	Moderate	rectum	Ulcerative	1	1	0	0
640	Male	76	#N/A	149	8	1.68	9.6	1.97	1	adenocarcinoma	II	Moderate	rectum	Ulcerative	0	0	0	0
641	Female	34	#N/A	127	1	11.86	0.8	4.73	0	adenocarcinoma	IV	Moderate	left colon	Protrude	1	0	1	0
642	Female	78	#N/A	108	1	1.15	4.3	5.23	1	adenocarcinoma	II	Moderate	rectum	Protrude	0	0	0	0
643	Male	46	30.7	69	108	257.7	367.7	1.54	0	adenocarcinoma	IV	Moderate	rectum	Ulcerative	1	0	1	0
644	Male	72	29.19	121	21	24.42	19.6	83	0	adenocarcinoma	IV	Moderate	rectum	Ulcerative	1	0	1	1
645	Male	52	40.71	145	1	0.93	4.4	3.04	0	adenocarcinoma	I	Moderate	rectum	Protrude	0	0	0	0
646	Male	57	#N/A	165	0.64	0.78	9.9	2.58	0	adenocarcinoma	I	Moderate	left colon	Protrude	0	0	0	0
647	Male	73	37.13	88	13	10.91	4.6	9.95	0	adenocarcinoma	II	Moderate	rectum	Ulcerative	1	1	1	0
648	Female	82	37.2	81	0.21	55.7	40.7	1.34	1	adenocarcinoma	III	Moderate	rectum	Protrude	1	1	0	0
649	Female	71	#N/A	122	1	2.7	28.1	3.88	0	adenocarcinoma	IV	Moderate	right colon	Protrude	1	1	1	0
650	Male	68	#N/A	126	1	2.22	15.5	34.1	1	adenocarcinoma	II	Moderate	rectum	Ulcerative	0	0	0	0
651	Male	80	#N/A	96	61.78	3.01	101.9	2.94	1	adenocarcinoma	II	Moderate	left colon	Ulcerative	0	0	0	0
652	Male	52	28.63	112	98.5	124.15	157.4	2.97	1	adenocarcinoma	III	Moderate	left colon	Ulcerative	1	1	1	0
653	Female	73	33.16	122	9	4.43	336.7	1.15	0	adenocarcinoma	IV	Moderate	right colon	Ulcerative	1	0	1	0
654	Female	54	#N/A	134	1	0.69	2.3	1.61	1	adenocarcinoma	III	Moderate	rectum	Ulcerative	1	1	0	0
655	Male	79	35.32	121	1.63	5.03	12.9	2.94	1	adenocarcinoma	IV	Moderate	right colon	Protrude	1	1	1	0
656	Female	72	33.9	108	21.42	85.89	82.5	2.44	1	adenocarcinoma	IV	Low	right colon	Ulcerative	1	1	1	0
657	Female	82	#N/A	90	1	21.15	936.5	18.5	1	adenocarcinoma	IV	Low	right colon	Protrude	1	1	0	0
658	Male	74	28.57	127	69.8	1221.48	20440	46.9	0	adenocarcinoma	III	Low	right colon	Protrude	1	0	1	0
659	Female	73	33.66	122	9	4.43	336.8	1.15	0	adenocarcinoma	IV	Low	right colon	Ulcerative	1	0	1	0
660	Female	54	#N/A	134	1	0.69	2.3	1.61	1	adenocarcinoma	III	Moderate	rectum	Ulcerative	1	1	0	0
661	Male	79	35.32	121	1.63	5.03	12.9	2.94	0	adenocarcinoma	IV	Moderate	right colon	Protrude	1	0	1	0

## Sheet: Adenoma
Patient	Gender	Age	S9	HGB	CRP	CEA	CA199	CA724
1	Male	54	40	161	0.58	4.01	0.8	4.97
2	Female	45	39.55	126	1	1.21	0.8	9.05
3	Male	55	38.57	156	1.47	1.51	9.7	4.16
4	Female	72	#N/A	137	2.62	2.9	18.5	1.39
5	Female	75	38.24	137	2.91	3.2	7.4	1.85
6	Male	57	40.32	140	0.52	4.09	11.7	1.76
7	Male	60	39.94	162	0.96	4.96	7.5	4.91
8	Male	55	40.08	170	0.77	0.91	14.4	1.3
9	Male	55	39.53	147	1.43	2.27	10.1	3.7
10	Male	70	38.21	136	10.22	3.06	8.7	0.68
11	Female	82	37.72	73	3	1.3	10.7	1.6
12	Male	53	40.75	152	1.73	1.23	0.8	0.85
13	Male	46	40.14	164	1	2.2	7	1.82
14	Male	72	39.15	144	0.58	1.78	6.9	1.52
15	Female	60	37.3	114	0.78	0.56	2.4	0.63
16	Female	57	38.65	153	1	1.47	6	16.7
17	Male	65	39.57	131	3.79	5.27	38.1	2
18	Male	80	38.49	131	0.27	7.12	19.1	2.15
19	Male	57	39.21	152	0.47	1.89	7.4	1.5
20	Male	59	40.13	148	0.91	0.94	8.5	1.5
21	Male	68	39.05	129	0.78	2.11	15.9	1.35
22	Male	58	40.35	164	0.59	2.77	0.8	1.27
23	Male	70	38.82	135	0.44	1.08	13.2	1.24
24	Male	57	39.51	153	1.36	0.86	9	11.47
25	Male	58	39.52	157	0.37	2.17	17.5	1.6
26	Male	68	40.69	142	2.99	3.57	4.4	16.01
27	Male	44	40.45	166	1	1.83	5.4	1.3
28	Male	49	40.43	132	5.2	2.25	7.2	1.3
29	Male	73	40.08	136	0.42	1.37	12	1.89
30	Male	60	39.75	139	1.6	2.95	18.3	1.62
31	Male	45	39.8	155	1.37	0.67	5.8	4.2
32	Male	67	39.91	136	0.58	0.61	5.1	1.66
33	Male	48	37.86	142	0.72	1.49	3.5	2.07
34	Male	60	40.87	164	0.9	3.55	13.5	25.74
35	Female	84	38.26	133	1	2.02	0.8	2.62
36	Female	43	39.01	128	0.51	0.7	22.5	4.04
37	Male	50	39.39	151	0.4	2.75	5.8	6.8
38	Male	44	39.99	149	2.7	2.4	7.6	0.74
39	Male	73	36.78	111	5	2.43	23.5	1.94
40	Female	51	40.64	128	1.08	0.96	6.3	1.67
41	Female	64	39.24	102	3.83	3.93	14.1	7.61
42	Female	34	39.7	119	1	2.13	11.7	6.22
43	Female	65	40.01	124	0.6	1.11	15.5	1.47
44	Male	70	36.68	79	1.92	2.31	19.2	21.37
45	Male	65	39.32	135	2.2	4.36	16.1	1.99
46	Female	72	39.35	134	0.91	2.74	17.3	1.01
47	Male	56	40.15	123	0.74	1.9	16.4	1.9
48	Female	70	40.19	124	0.28	6.19	6.8	1.06
49	Female	58	40.56	128	0.56	2.29	4.4	0.92
50	Female	59	40	138	0.69	1.26	7.8	41.52
51	Male	51	40.07	137	1.5	1.94	10.2	2.41
52	Male	60	40.2	154	1.38	1.88	13.2	1.18
53	Male	54	40.17	131	2.41	3.29	2.5	3.75
54	Male	49	40.25	140	0.38	1.65	13.3	1.11
55	Female	55	39.93	136	0.37	0.92	1.8	1.08
56	Male	87	38.95	99	1.64	2.96	24.4	2.88
57	Male	39	40.59	126	2.76	1.13	4.6	2.88
58	Male	65	35.5	126	0.74	9.38	7.1	8.19
59	Female	54	38.98	137	0.92	1.25	0.8	13.25
60	Male	68	40.25	143	2.1	1.67	6.3	1.52
61	Male	66	40.1	134	1	1.7	25.9	1.45
62	Male	53	40.06	170	1.6	2.96	25.2	1.75
63	Male	69	40.14	140	0.59	1.85	5.6	2.01
64	Male	48	39.99	154	3.1	2.51	30.3	6.11
65	Female	59	39.81	128	2.82	0.87	4.9	14.67
66	Female	58	39.86	133	5.48	2.2	0.8	1.01
67	Male	51	38.43	147	3.2	1.57	15.9	1.63
68	Male	70	40.72	131	2.69	0.8	2.5	3.22
69	Male	58	40.78	128	0.5	2.18	8.1	1.5
70	Male	58	39.52	15	1	1.04	9.8	1.58
71	Male	51	39.62	145	2.39	0.88	5.5	1.54
72	Male	56	38.85	153	4.7	4.98	9	5.57
73	Male	61	40.32	147	2.8	0.9	12	2.61
74	Male	64	39.94	133	1.62	3.23	28.3	1.5
75	Female	56	39.06	129	2.04	1.18	5.9	1.5
76	Male	63	40.52	135	1.68	1.83	0.8	4.68
77	Male	55	40.09	159	0.45	1.2	5.3	6.45
78	Male	68	39.27	137	4.2	1.59	6	10.8
79	Male	55	40.02	130	0.76	0.77	4.4	1.5
80	Male	58	40.98	160	0.75	1.2	13.6	2.67
81	Male	75	39.44	161	0.82	1.71	11.4	1.5
82	Male	49	39.74	152	1.05	1.33	10.3	1.5
83	Male	63	#N/A	111	0.37	0.66	11.6	1.06
84	Male	47	#N/A	157	0.66	0.69	8.5	0.91
85	Female	72	#N/A	107	0.8	7.35	0.8	2.35
86	Female	67	#N/A	141	1	1.8	3	1.71
87	Female	54	#N/A	133	0.52	0.54	4.1	1.61
88	Male	58	#N/A	151	38	1.71	9.5	1.5
89	Male	83	#N/A	115	1	2.48	20.7	5.77
90	Male	67	#N/A	135	0.2	1.31	5.4	2.48
91	Female	61	#N/A	132	1	0.73	2.4	2.08
92	Male	68	#N/A	131	1	5.5	2.56	1.5
93	Male	82	#N/A	146	5.85	3.53	3.3	1.5
94	Male	62	#N/A	144	3	2.78	15	1.5
95	Male	63	#N/A	154	0.45	1.43	2.6	1.5
96	Female	52	#N/A	133	0.6	1.16	3.1	1.5
97	Male	62	#N/A	135	1	0.88	5.3	2.04
98	Male	72	40.43	154	0.64	1.59	15	3.05
99	Male	56	38.96	166	3	1.3	9.2	2.06
100	Male	46	40.76	155	0.41	1.72	0.8	1.5
101	Female	48	40.45	137	0.73	0.62	4.3	5.04
102	Male	70	38.65	111	8	5.56	12.9	6.4
103	Male	83	40.6	116	1	1.39	25.4	1.5
104	Male	61	39.67	145	18	2.92	25.4	1.5
105	Male	62	39.62	153	2	2.93	10.1	2.67
106	Female	54	39.96	141	0.61	0.55	7.6	1.64
107	Male	79	39.95	131	2	4.12	45.4	2.07
108	Male	48	39.58	158	14.33	3.45	17	6.88
109	Female	49	40.99	127	1	1.17	3.2	2.75
110	Male	63	40.77	135	2	2.04	6.5	1.5
111	Male	58	#N/A	129	0.85	1.62	0.8	2.4
112	Female	63	#N/A	137	1.6	2.29	4.3	1.5
113	Male	67	#N/A	147	0.21	1.75	8	1.5
114	Male	76	#N/A	93	14	2.9	11.3	1.85
115	Female	71	#N/A	121	2	1.64	9.2	1.82
116	Female	28	#N/A	96	0.2	1.06	12.3	1.5
117	Male	59	#N/A	122	1.2	1.15	2.8	1.5
118	Male	62	#N/A	134	0.3	1.25	5.5	1.5
119	Male	49	#N/A	154	3	7.74	6.5	1.5
120	Female	58	#N/A	126	0.89	1.36	6.8	1.5
121	Male	59	#N/A	162	1.34	7.58	47.8	2.02
122	Male	57	#N/A	170	0.38	5.8	7	1.87
123	Female	52	#N/A	140	1	0.51	7.9	1.5
124	Female	66	#N/A	120	0.51	5.52	5.7	1.5
125	Female	39	#N/A	97	1	0.68	9.1	1.5
126	Female	69	#N/A	147	0.86	1.64	18.9	1.19
127	Male	53	#N/A	152	1.21	0.6	5.5	1.17
128	Male	51	#N/A	140	0.99	0.94	6.6	2.54
129	Male	58	#N/A	143	2.4	1.04	3.7	1.33
130	Male	73	37.84	164	0.82	2.04	15.8	1.57
131	Male	59	#N/A	154	0.35	1.05	4.5	1.08
132	Female	61	#N/A	139	0.38	2.06	11.3	0.84
133	Male	67	#N/A	137	1.6	1.83	5.4	0.56
134	Male	67	38.17	148	0.57	3.33	5.4	3.24
135	Female	61	37.49	134	2.09	3.61	11.5	8.62
136	Male	58	38.97	138	2.41	0.46	4.1	1.12
137	Male	54	35.34	163	1.78	2.27	11.5	23.21
138	Male	53	#N/A	158	4.77	3.5	11.8	2.79
139	Male	62	37.86	150	1.45	1.07	13.1	1.57
140	Male	56	#N/A	151	3.62	2.27	7.2	1.25
141	Male	65	#N/A	153	0.57	0.95	7.8	1.54
142	Female	54	#N/A	130	4.2	0.45	2	5.02
143	Male	32	#N/A	163	0.3	0.8	6.2	20.97
144	Female	18	37	85	0.91	1.78	4.4	1.61
145	Male	68	40.12	127	6.8	0.93	7.6	4.99
146	Male	60	39.63	150	1.26	1.39	5.7	0.96
147	Male	51	#N/A	145	2.11	0.5	4.5	1.15
148	Female	60	#N/A	111	1.78	0.91	6.2	4.75
149	Female	47	39.08	138	1.21	0.99	5.3	3.33
150	Male	44	39.79	144	0.6	0.45	2.9	1.51
151	Male	46	#N/A	146	2.04	0.74	2.3	1.26
152	Male	54	39.84	139	1.63	2.09	4.8	1.71
153	Male	54	#N/A	144	0.74	2.22	6.4	0.6
154	Male	47	#N/A	144	0.38	0.64	3.9	0.96
155	Male	51	38.96	137	1.03	1.05	6.7	4.58
156	Male	56	#N/A	155	1.42	0.65	3.3	1.66
157	Male	65	#N/A	157	0.3	1.58	13	3.85
158	Female	67	#N/A	134	0.39	1.42	3.7	2.72
159	Female	48	#N/A	56	6	8.02	20.7	1.92
160	Male	71	#N/A	149	1	3.58	30.6	2.11
161	Male	52	#N/A	157	0.7	1.12	5.4	0.71
162	Male	55	#N/A	147	2	1.72	5.5	0.85
163	Female	47	#N/A	140	0.7	2.14	3.3	0.99
164	Male	50	#N/A	145	0.82	3.67	2	0.81
165	Male	53	#N/A	152	1	2.08	5.2	2.48
166	Male	52	#N/A	164	0.43	1.68	10.4	5.69
167	Male	50	#N/A	157	2	1	5	2.74
168	Male	37	#N/A	144	2.88	1.44	6.9	2.36
169	Male	53	#N/A	175	4.25	1.34	1.4	4.95
170	Male	51	#N/A	122	4.6	1.9	11.2	1.5
171	Male	57	#N/A	143	2.91	2.21	12.4	1.5
172	Male	60	#N/A	128	9.8	0.81	4.3	1.5
173	Female	44	40.24	114	4.86	2.25	2	7.65
174	Female	49	39.73	123	4.1	1.34	3.4	6.19
175	Male	70	#N/A	145	2.6	0.43	4.6	5.12
176	Male	30	#N/A	123	22.76	2.81	3.7	0.81
177	Male	28	#N/A	156	1.1	1.89	0.8	1.15
178	Female	53	#N/A	133	3.67	1.69	0.8	14.9
179	Male	64	#N/A	104	1	1.59	7.4	1.5
180	Female	54	#N/A	146	0.5	0.94	14.7	1.68
181	Female	41	#N/A	103	5	0.62	4	12.6
182	Male	61	#N/A	158	1	0.67	6.5	53.2
183	Male	55	#N/A	149	0.2	1.06	9	2.46
184	Male	59	#N/A	133	1.6	1.44	4.3	4.49
185	Male	57	#N/A	161	1	1.41	0.8	1.5
186	Female	40	#N/A	133	2.68	1.31	2.9	7.82
187	Female	77	#N/A	143	4.69	1.18	3.7	2.42
188	Male	89	40.89	117	6	7.74	19.1	1.07
189	Male	74	#N/A	145	10	1.74	16.6	2.03
190	Female	75	#N/A	131	1	7.27	7.1	4.75
191	Male	64	#N/A	163	1.32	1.3	5.1	4.37
192	Female	73	#N/A	144	2.34	1.12	7.3	1.12
193	Female	68	#N/A	148	1	8.92	0.8	4.19
194	Male	55	#N/A	143	2	1.97	3.1	0.83
195	Male	61	#N/A	212	11	4.67	47.4	2.49
196	Female	72	#N/A	129	4	1.2	3.4	1.8
197	Male	55	#N/A	149	1	0.49	9	1.05
198	Male	71	#N/A	140	2	1.68	4.5	0.88
199	Female	51	40.43	115	0.3	1.62	10.1	1.53
200	Female	59	#N/A	148	7	1.86	3.8	1.3
201	Male	60	#N/A	132	1	3.11	26.2	0.85
202	Female	66	#N/A	133	1	2.28	9.4	0.91
203	Female	61	#N/A	138	2	1.86	11.1	1.44
204	Female	76	#N/A	125	3	4.23	17.2	2.59
205	Female	71	#N/A	129	2	3.75	0.8	3.08
206	Female	69	#N/A	120	1	1.01	5	1.4
207	Female	80	40.65	140	1.9	0.64	3.9	1.44
208	Male	66	#N/A	139	1.2	3.09	9	8.97
209	Male	69	40.09	127	2	6.5	12.1	12
210	Male	66	#N/A	149	0.3	3.02	13.5	0.95
211	Female	60	#N/A	111	3.6	0.8	1.8	1.94
212	Female	78	#N/A	131	2	1.81	3.6	1.33
213	Female	68	#N/A	121	1	0.89	4.4	2.37
214	Male	78	#N/A	124	1.7	5.05	10	1.02
215	Female	65	#N/A	131	1	0.89	2.7	1.02
216	Female	81	#N/A	140	1.5	3.21	3.1	6.74
217	Female	59	#N/A	125	2.3	0.34	8.6	1.53
218	Male	71	#N/A	148	1	2.91	10.5	1.15
219	Male	61	#N/A	134	4.7	1.71	6	1.39
220	Male	57	#N/A	166	1	5.91	32.1	1.68
221	Male	42	#N/A	93	1.1	0.68	3.6	1.13
222	Female	65	39.06	124	5.48	2.66	39.7	2.73
223	Female	66	#N/A	131	2	1.11	8.8	2.78
224	Male	60	#N/A	179	6	3.67	0.8	3.54
225	Male	64	#N/A	148	1	0.73	5	1.56
226	Male	71	#N/A	129	1.04	0.88	4.1	0.87
227	Male	65	#N/A	147	4	1.13	10.1	0.8
228	Female	77	39.88	124	2	2.86	5.4	3.04
229	Male	53	#N/A	147	0.39	0.97	4.5	3.04
230	Female	71	#N/A	140	10	0.53	14.7	0.68
231	Male	66	#N/A	173	2	2.24	12.7	2.87
232	Female	70	#N/A	137	2	0.95	4.9	2.24
233	Male	62	#N/A	135	48	0.93	6.6	1.44
234	Female	67	#N/A	131	10	1.34	4.4	5.29
235	Female	39	#N/A	107	1	0.56	5.2	3.25
236	Male	53	#N/A	138	0.8	2.03	9.9	1.67
237	Male	74	#N/A	162	1	2.28	13.4	1.32
238	Male	47	#N/A	152	1	1.09	2.4	1.14
239	Male	53	#N/A	146	1	2.44	6.4	2.1
240	Male	60	#N/A	142	1.5	1.22	15.1	1.5
241	Male	60	#N/A	129	0.87	1.92	21	1.21
242	Male	53	#N/A	154	1.2	1.02	8.8	2.13
243	Male	87	#N/A	144	0.7	3.71	28.1	1.3
244	Female	59	#N/A	131	0.94	1.96	7	1.99
245	Male	61	#N/A	153	1.14	0.85	11	0.69
246	Female	43	#N/A	130	2.11	0.41	4.3	2.38
247	Male	45	#N/A	150	0.75	0.45	2.4	1.14
248	Male	50	#N/A	158	0.33	0.73	5	12.3
249	Male	68	#N/A	164	0.56	2.89	4	1.28
250	Male	57	#N/A	165	9	2.94	6	1.88
251	Female	62	#N/A	120	1	1.99	7.1	1.89
252	Male	47	#N/A	156	0.75	2.41	4.3	14.9
253	Male	36	#N/A	160	2.24	0.74	9.8	4
254	Male	57	#N/A	147	1	0.84	5.1	6.48
255	Male	45	#N/A	140	0.51	0.39	3.8	1.68
256	Male	58	#N/A	134	2.07	1.01	6.6	4.5
257	Male	53	#N/A	168	1.47	3.29	0.8	2.33
258	Male	42	#N/A	157	3.61	1.67	0.8	5.68
259	Male	60	#N/A	165	3.41	1.91	10.3	1.92
260	Male	53	#N/A	156	1	0.86	0.8	30.2
261	Male	72	#N/A	153	2.48	0.99	6.2	24.1
262	Male	61	#N/A	140	1	0.58	2.5	1.35
263	Male	64	#N/A	150	1.57	0.69	4.2	2.83
264	Male	57	#N/A	140	2.41	3.03	4.5	1.46
265	Male	38	#N/A	146	5.1	0.99	3.4	1.61
266	Female	38	#N/A	128	1	0.8	7.4	1.2
267	Female	61	#N/A	125	8.7	1.9	5.8	2.83
268	Female	54	#N/A	119	1	0.63	5.9	1.6
269	Male	69	#N/A	162	0.6	5.81	25	1.34
270	Male	47	#N/A	152	0.36	1.6	0.8	2.37
271	Male	38	#N/A	164	0.84	1.81	8.4	5.53
272	Male	64	#N/A	117	5.5	1.72	43.6	2.49
273	Female	69	#N/A	131	1	1.46	0.8	3.83
274	Male	69	#N/A	152	2.7	1.73	4.5	1.11
275	Male	61	#N/A	154	1	3.06	11.6	5.51
276	Male	60	#N/A	146	0.4	2.01	12.6	4.69
277	Male	44	#N/A	173	0.41	2.85	18.3	1.62
278	Male	54	#N/A	185	0.9	4.8	28.7	1.52
279	Male	48	#N/A	147	9	0.65	3.4	2.07
280	Male	44	#N/A	162	8.8	1.18	5.1	1.6
281	Male	46	#N/A	164	1.5	1.21	10.6	5.21
282	Male	59	#N/A	154	2.2	1.17	9.7	36.3
283	Female	40	#N/A	127	0.34	0.48	6.3	2.92
284	Male	60	#N/A	169	5.4	2.6	2.7	1.43
285	Male	61	#N/A	130	1.3	1.39	6	4.51
286	Male	50	#N/A	147	1.6	1.51	3.1	1.72
287	Female	45	#N/A	132	0.9	0.76	3.4	5.47
288	Male	53	#N/A	147	0.68	1.7	6.9	2.18
289	Male	61	#N/A	152	1.2	3.62	4.7	2.05
290	Male	40	#N/A	147	0.98	0.54	7.4	3.81
291	Male	60	#N/A	143	1.7	1.18	9.9	4.73
292	Male	50	#N/A	137	0.98	0.53	6.3	5.27
293	Male	60	#N/A	130	1.1	2.57	4	2.95
294	Male	58	#N/A	142	2.1	1.42	9.4	10.9
295	Male	60	#N/A	137	9.9	1.03	13.7	3.56
296	Male	67	#N/A	154	1.1	2.47	6	3.28
297	Female	64	#N/A	127	1.2	1.1	9.4	2.8
298	Male	43	#N/A	157	1	18.6	1.62	3.37
299	Male	60	#N/A	144	2.8	2.63	23.9	0.96
300	Male	55	#N/A	133	8.1	3.83	25.2	1.29
301	Male	61	#N/A	155	1	4.81	5.2	0.67
302	Male	58	#N/A	173	1	1.3	15.3	1.57
303	Male	46	#N/A	143	9.2	0.79	7.7	6.28
304	Male	56	#N/A	147	1	0.94	0.8	5
305	Male	66	#N/A	146	2	1.08	16	1.47
306	Female	55	#N/A	135	1	0.56	4.2	1.12
307	Male	55	#N/A	158	1	2.39	21.3	1.49
308	Female	56	#N/A	134	0.4	1.53	0.8	13.6
309	Male	54	#N/A	162	1	0.84	4	1.44
310	Female	55	#N/A	132	1	2.67	5.1	2.1
311	Female	39	#N/A	108	1	1.66	633	0.76
312	Female	54	#N/A	125	1	1.68	2.4	2.52
313	Male	60	37.84	60	50	65.04	155.5	1.42
314	Male	55	#N/A	131	1	0.62	3	1.45
315	Male	54	#N/A	151	0.6	1.63	18.9	1.18
316	Female	48	#N/A	142	1.3	0.69	5.6	1.77
317	Male	61	#N/A	149	0.73	0.96	5.6	3.98
318	Male	60	#N/A	144	0.6	1.17	2.2	1.05
319	Male	56	#N/A	141	0.8	1.79	3.9	3.78
320	Male	67	#N/A	152	5	3.41	4	1.45
321	Male	73	#N/A	132	1.8	0.81	3.3	2.58
322	Female	44	#N/A	143	2	0.37	4.4	2.29
323	Female	67	#N/A	138	1	1.18	5.5	1.2
324	Male	60	#N/A	154	1	1.71	19.1	2.81
325	Female	55	#N/A	128	1.9	1.74	19.6	4.45
326	Male	62	#N/A	152	5.9	2.03	10	1.43
327	Male	62	#N/A	142	1.8	2.57	12.3	2.49
328	Female	61	#N/A	140	1	2.85	4.8	3.13
329	Female	35	#N/A	128	4.8	0.66	6.4	2.16
330	Male	66	#N/A	158	1	1.63	3.3	46.9
331	Female	68	#N/A	141	0.53	1.07	2.1	11.7
332	Female	50	#N/A	141	0.68	1.16	5.9	4.43
333	Male	61	#N/A	156	4	1.2	6.7	0.94
334	Male	74	#N/A	93	1.9	2.54	18.1	15.1
335	Male	53	#N/A	142	1	1.67	5.9	0.92
336	Female	60	#N/A	124	8.9	0.85	3.5	1.2
337	Female	58	#N/A	131	5.4	0.63	12.2	2.21
338	Male	61	#N/A	176	1	3.12	11.2	3.1
339	Male	66	#N/A	157	3.6	2.55	5.7	1.13
340	Male	48	#N/A	159	1.62	2.27	6.7	25.1
341	Female	47	#N/A	135	2	1.56	4.5	0.87
342	Female	53	#N/A	130	11.1	1.07	11.8	0.75
343	Male	54	#N/A	149	0.2	0.58	7.6	4.52
344	Male	62	#N/A	148	12.3	1	5.2	4.67
345	Male	47	#N/A	175	7.2	1.62	11.2	3.53
346	Male	63	#N/A	147	1	1.6	8	14.3
347	Female	61	#N/A	124	1	2.25	5.4	1.44
348	Male	57	#N/A	153	2.8	1.82	6.7	1.05
349	Male	69	#N/A	153	1	1.78	14.8	1.1
350	Male	46	#N/A	152	2.26	2.46	1.9	4.88
351	Male	54	#N/A	146	1	2.35	14.5	2.51
352	Male	47	#N/A	155	9.4	2.23	13.4	1.15
353	Male	40	#N/A	163	2.2	0.56	2.8	3.89
354	Male	68	#N/A	154	0.5	0.46	8.7	1.85
355	Male	54	#N/A	148	1	1.13	2.9	9.14
356	Male	60	#N/A	171	5.6	1.58	8.1	3.18
357	Male	29	#N/A	146	8	2.1	0.8	2.96
358	Male	58	#N/A	158	2.3	2.42	0.8	3.59
359	Male	44	#N/A	142	0.6	1.79	0.8	61.5
360	Male	47	#N/A	156	3.2	1	4.8	5.15
361	Male	47	#N/A	152	2.57	1.32	4.4	3.53
362	Male	54	#N/A	168	1.6	1.46	7.4	16.6
363	Female	59	#N/A	148	5.5	0.96	4.3	15.9
364	Female	31	#N/A	125	1.04	0.36	8.1	6.18
365	Male	53	#N/A	137	1.16	2.11	5.2	54.4
366	Female	62	#N/A	129	1	0.92	6.4	22.7
367	Male	60	#N/A	133	0.81	1.29	11.7	2.4
368	Female	57	#N/A	129	0.49	0.46	4	31.5
369	Male	51	#N/A	151	1	0.73	0.8	0.94
370	Male	52	#N/A	131	2.2	1.51	6.4	1.86
371	Male	49	#N/A	162	5.9	1.32	9.1	0.81
372	Female	49	#N/A	144	2.6	1.05	6.1	1.18
373	Male	77	#N/A	120	2	4.75	22.8	4.57
374	Female	53	#N/A	132	1.3	1.29	5	134
375	Male	59	#N/A	131	1	2.49	25.1	6.82
376	Female	61	#N/A	127	1	1.77	6.7	33.1

## Sheet: Control
Patient	Gender	Age	S9	HGB	CRP	CEA	CA199	CA724
1	Male	29	#N/A	179	0.61	0.63	4.3	6.36
2	Female	69	#N/A	149	1.1	3.19	8.2	0.99
3	Male	56	#N/A	165	3.28	5.39	11.1	2.02
4	Male	59	#N/A	136	0.89	2.7	6.4	1.26
5	Female	52	#N/A	137	2	0.75	7.2	9.29
6	Male	38	#N/A	146	2	1.94	4	2.96
7	Female	54	#N/A	137	1	1.92	13.7	1.17
8	Female	28	#N/A	134	2.2	0.72	9	5.52
9	Female	76	#N/A	149	1.28	4.41	24.8	3.18
10	Female	57	#N/A	152	1.5	0.87	5.6	1.33
11	Female	41	#N/A	124	0.2	1.33	17.8	1.73
12	Female	50	#N/A	136	0.38	1.79	24.8	1.45
13	Male	53	#N/A	162	0.2	1.82	4.7	1.25
14	Female	56	#N/A	137	2.34	0.9	10	1.45
15	Male	44	#N/A	147	0.8	0.69	7.9	1.17
16	Male	48	#N/A	160	0.9	1.05	5.5	0.96
17	Male	43	#N/A	155	0.9	1.63	7.1	2.06
18	Female	31	#N/A	139	0.36	0.24	9.9	3.63
19	Male	28	#N/A	152	0.78	2.81	5.5	4.18
20	Female	44	#N/A	130	2	2.95	13.1	1.51
21	Female	51	#N/A	139	3.11	0.62	11	1.35
22	Female	35	#N/A	130	0.22	1.22	11.5	1.26
23	Female	42	#N/A	126	0.7	0.51	4	0.91
24	Male	69	#N/A	145	0.4	1.42	11.5	3.68
25	Female	41	#N/A	157	0.51	1.26	15.9	0.98
26	Female	68	#N/A	128	0.5	1.68	4.7	1.99
27	Male	46	#N/A	169	1.9	3.16	16.5	4.67
28	Male	41	#N/A	162	0.59	1.35	0.8	0.97
29	Female	47	#N/A	122	0.5	0.64	2.5	5.55
30	Male	59	#N/A	155	0.6	0.98	2.7	1.09
31	Male	60	#N/A	136	0.92	0.86	12.6	1.06
32	Male	64	#N/A	142	0.9	2.53	0.8	1.34
33	Female	57	#N/A	130	7.78	1.52	6	6.8
34	Male	37	#N/A	164	1.27	0.75	8.6	1.45
35	Male	48	#N/A	141	0.7	1.34	10.6	1.76
36	Male	46	#N/A	155	0.9	3.9	6.1	4.12
37	Female	56	#N/A	133	0.9	1.12	5.7	1.25
38	Male	52	#N/A	155	0.2	1.19	3.2	1.55
39	Male	52	#N/A	163	0.2	2.63	3.9	1.98
40	Male	37	#N/A	161	4.1	0.7	6.6	1.5
41	Female	29	#N/A	132	3.1	0.63	7.7	1.5
42	Female	45	#N/A	104	0.52	1.39	6.5	2.71
43	Male	72	#N/A	188	0.9	3.41	22.3	1.5
44	Male	52	#N/A	144	0.4	2.67	8.5	1.5
45	Male	65	#N/A	159	0.76	2.33	6.8	5.87
46	Male	60	#N/A	141	0.7	0.87	3.4	3.09
47	Male	74	#N/A	144	0.7	1.56	16.7	8.93
48	Male	49	#N/A	171	9.91	1.66	6.3	2.38
49	Male	53	#N/A	154	0.7	1.32	9.4	2.76
50	Male	51	#N/A	160	1.06	2.21	14.3	2.47
51	Male	46	#N/A	144	0.43	3.1	5.5	1.87
52	Male	42	#N/A	169	3.42	1.38	8.4	2.7
53	Female	78	#N/A	142	2.84	1.07	5.8	5.66
54	Female	41	#N/A	143	0.28	0.66	5.7	2.01
55	Female	58	#N/A	135	0.3	2.17	9.2	2.04
56	Male	54	#N/A	164	0.59	1.87	19.9	1.76
57	Female	67	#N/A	128	0.8	1.54	9	1.5
58	Female	53	#N/A	94	0.34	4.09	15.8	4.24
59	Female	38	#N/A	152	0.7	1.3	17.3	1.5
60	Male	40	#N/A	162	0.2	1.18	9.6	5.25
61	Male	57	#N/A	174	1	2.26	14.2	1.5
62	Male	29	#N/A	158	0.62	1.7	4.8	1.5
63	Male	47	#N/A	163	0.9	1.85	3.9	1.74
64	Male	48	#N/A	161	0.79	0.6	3.9	2.12
65	Female	37	#N/A	125	0.5	0.38	2.9	2.96
66	Female	55	#N/A	128	1.3	2.54	0.8	1.5
67	Male	63	#N/A	139	1.34	3.21	16.6	1.5
68	Female	47	#N/A	127	1	1.23	16.5	3.78
69	Male	51	#N/A	165	4.14	0.84	5.7	1.5
70	Male	56	#N/A	165	0.6	2.75	14.5	4.93
71	Male	60	#N/A	158	1.79	1.69	21.8	6.05
72	Female	52	#N/A	140	2.01	0.94	5.9	2.55
73	Male	71	#N/A	161	1.4	3.48	11.1	5.1
74	Female	44	#N/A	130	0.2	1.63	11.9	1.5
75	Male	57	#N/A	151	1.41	1.33	6.2	1.82
76	Male	54	#N/A	163	1.1	1.45	6.7	1.5
77	Male	56	#N/A	151	1.6	1.16	12.9	1.5
78	Female	56	#N/A	121	0.59	1.32	6.8	1.5
79	Female	53	#N/A	130	2.24	1.28	9.5	7.5
80	Male	41	#N/A	168	1.47	1.05	3.9	1.5
81	Female	52	#N/A	138	0.4	0.42	10.6	9.48
82	Male	50	#N/A	158	3.6	2.02	6.3	1.5
83	Male	52	#N/A	157	4.8	0.55	6.7	6.12
84	Female	38	#N/A	119	0.4	0.66	8.3	2.87
85	Female	51	#N/A	132	2.6	0.84	10.1	6.23
86	Female	49	#N/A	149	2.5	0.78	5.7	3.18
87	Male	48	#N/A	160	2.2	1.68	17.6	1.82
88	Male	24	#N/A	158	1.1	0.64	2.7	3.74
89	Male	67	#N/A	162	0.7	2.49	5.4	2.32
90	Male	53	#N/A	161	1.65	0.93	9.3	1.92
91	Male	50	#N/A	155	1.1	1.97	0.8	1.69
92	Female	67	#N/A	132	0.99	1.99	0.8	4.8
93	Male	52	#N/A	156	0.87	1.39	7.1	2.73
94	Male	52	#N/A	137	0.88	1.98	5.7	1.5
95	Female	39	#N/A	135	0.31	1.07	8.3	2.34
96	Male	60	#N/A	160	1.27	1.73	3.1	2.21
97	Male	52	#N/A	171	3.76	1.28	11.3	1.8
98	Female	58	#N/A	144	0.45	2.1	5.1	1.5
99	Female	54	#N/A	124	0.85	2	16.6	3.33
100	Male	75	#N/A	152	0.6	1.68	16.4	3.25
101	Female	59	#N/A	140	0.7	1.9	11.6	5.8
102	Male	33	#N/A	176	0.2	0.53	3.2	2.87
103	Female	75	#N/A	132	5.22	1.92	20.5	1.5
104	Female	59	#N/A	138	5.64	1.41	4.2	2.5
105	Male	51	#N/A	162	0.3	3.63	15.5	1.62
106	Male	29	#N/A	146	9.7	2	10.2	1.5
107	Male	47	#N/A	156	1	2.85	18.7	1.5
108	Female	44	#N/A	133	0.2	1.16	15.6	1.5
109	Female	57	#N/A	126	0.2	0.88	6.1	1.5
110	Male	47	#N/A	160	1	2.55	2.1	1.85
111	Female	61	#N/A	129	0.4	0.39	3.6	1.5
112	Male	59	#N/A	158	0.45	1.86	3.4	1.9
113	Male	48	#N/A	132	0.2	3.2	7.6	3.52
114	Female	65	39.83	128	0.36	0.87	9.1	1.45
115	Female	53	39.51	143	1	0.98	2.5	1.95
116	Female	70	40.78	147	0.3	1.55	9.7	1.82
117	Male	74	40.83	136	4.56	1.25	2.4	5.05
118	Male	44	40.76	176	2.7	1.53	9.4	5.82
119	Male	46	40.44	165	0.38	0.92	7.5	6.02
120	Male	61	39.65	142	1.7	0.89	3.8	1.56
121	Female	61	#N/A	148	0.3	1.09	0.8	1.34
122	Male	66	#N/A	150	2.2	1.34	14.9	1.38
123	Female	20	#N/A	130	0.48	0.56	3.8	7.74
124	Male	39	#N/A	148	0.85	0.46	3	5.23
125	Male	67	#N/A	158	0.47	1.62	2.9	7.39
126	Male	59	#N/A	152	7.5	2.59	4	5.88
127	Male	34	#N/A	127	1.38	1.09	11.8	369
128	Male	34	#N/A	154	0.3	1.42	7.6	1.98
129	Female	59	#N/A	143	2	1.16	1.8	1.62
130	Female	46	#N/A	127	0.2	1.05	4.2	1.33
131	Female	53	#N/A	137	1.1	2.38	10.4	4.05
132	Female	42	#N/A	133	0.5	0.89	2.7	1.42
133	Female	49	#N/A	130	0.3	0.55	7.1	1.71
134	Male	40	#N/A	154	0.2	1.76	3.8	4.83
135	Male	44	#N/A	168	0.89	3.82	5.1	1.62
136	Female	22	#N/A	126	0.2	1.02	21.4	0.56
137	Male	52	#N/A	150	1.73	0.96	11.8	1.82
138	Male	41	#N/A	148	5.18	0.61	4.5	3.3
139	Female	51	#N/A	129	0.81	1.7	22.4	0.95
140	Male	46	#N/A	150	0.4	0.74	4	9.55
141	Male	52	#N/A	160	2.73	1.67	3.5	1.36
142	Female	42	#N/A	136	0.2	0.66	8.1	5.31
143	Female	45	#N/A	148	0.24	0.6	6	8.21
144	Male	51	#N/A	150	0.32	1.76	2.9	2.44
145	Male	52	#N/A	156	0.88	2.86	9.3	1.74
146	Male	66	#N/A	140	0.79	1.54	7.2	1.16
147	Female	56	#N/A	139	0.2	2.48	12.3	5.12
148	Male	69	#N/A	151	0.25	0.99	4.5	4.99
149	Female	55	#N/A	136	2.6	1.16	8.4	1.69
150	Male	71	#N/A	144	1.08	1.15	8.8	10.7
151	Female	67	#N/A	137	0.24	1.76	7.8	17.9
152	Male	37	#N/A	153	0.72	0.61	5.3	9.24
153	Female	57	#N/A	122	0.43	0.88	3.8	3.12
154	Male	62	#N/A	142	0.41	3.5	0.8	3.31
155	Female	47	#N/A	130	0.73	0.84	4.6	2.8
156	Female	25	#N/A	133	1.17	0.42	8	4.45
157	Female	72	#N/A	153	2.22	2.81	3.8	1.03
158	Male	52	#N/A	164	0.41	0.96	7.5	1.68
159	Female	63	#N/A	139	0.36	0.94	5.4	20.7
160	Male	72	#N/A	169	1.88	1.11	8.5	0.96
161	Male	62	#N/A	149	0.3	1.64	6.3	1.09
162	Male	52	#N/A	146	0.64	1.22	8.8	17.9
163	Female	64	#N/A	141	1.44	0.6	5.7	1.55
164	Female	57	#N/A	128	3.24	1.38	4.8	2.57
165	Female	49	#N/A	142	1.26	1.49	6.8	1.38
166	Female	69	#N/A	127	7.81	1.61	2.4	1.16
167	Female	56	#N/A	132	0.22	1.6	8.9	1.71
168	Male	46	#N/A	142	10.2	1.07	4.6	36.4
169	Female	56	#N/A	131	0.2	1.42	9.5	1.15
170	Male	35	#N/A	152	0.84	1.15	5	1.34
171	Female	35	#N/A	120	0.3	0.29	7	3.8
172	Female	37	#N/A	110	0.69	0.89	5.9	1.62
173	Male	38	#N/A	154	0.4	2.39	11.8	1.79
174	Female	64	#N/A	113	0.2	0.4	6.1	21.7
175	Female	51	#N/A	125	0.63	0.29	4	18
176	Male	43	#N/A	160	3.8	1.09	4.7	1.63
177	Female	57	#N/A	131	0.3	1.45	24.7	1.04
178	Female	60	#N/A	138	0.5	1.51	12.5	1.59
179	Male	42	#N/A	155	4.06	0.42	3.3	13.7
180	Male	47	#N/A	140	9.32	1.34	24.5	2.02
181	Male	53	#N/A	157	0.7	2.64	7.7	8.77
182	Male	45	#N/A	159	2.1	3.52	20.1	1.45
183	Female	41	#N/A	133	0.21	1.34	7.6	1.73
184	Female	57	#N/A	116	0.98	2.38	3.6	9.33
185	Female	46	#N/A	132	1.21	1.61	16.1	1.86
186	Male	26	#N/A	144	3.23	1.28	2.5	4.37
187	Female	48	#N/A	137	0.35	0.7	8.6	8.14
188	Female	38	#N/A	143	1.4	0.68	2.5	4.63
189	Female	27	#N/A	141	0.2	0.53	18.6	0.86
190	Female	49	#N/A	138	0.2	1.38	7.5	2.72
191	Male	42	#N/A	144	4.71	2.16	12.9	2.14
192	Female	49	#N/A	135	0.9	1.01	4.9	2.69
193	Female	40	#N/A	134	2.8	0.96	0.8	7.54
194	Male	50	#N/A	145	0.3	1.03	9.6	2.16
195	Female	60	#N/A	143	0.2	1.81	0.8	2.66
196	Male	50	#N/A	143	1.15	1.23	7	1.53
197	Female	53	#N/A	119	0.3	0.89	12.7	1.18
198	Male	57	#N/A	145	1.2	2.22	27.2	1.68
199	Female	37	#N/A	94	0.2	1.48	0.8	2.74
200	Male	55	#N/A	145	5.24	2.33	7.9	1
201	Male	55	#N/A	153	0.2	1.79	7.7	1.49
202	Male	65	#N/A	157	0.38	1.2	10.2	2.05
203	Male	51	38.42	167	1.04	2.39	5	20.2
204	Male	51	#N/A	142	0.6	1.01	5.9	1.78
205	Female	48	#N/A	135	0.33	1.38	5.7	2.09
206	Male	39	#N/A	173	0.39	0.82	9.3	3
207	Female	60	#N/A	130	0.5	1.56	0.8	0.98
208	Male	47	#N/A	160	0.57	1.91	5.2	1.19
209	Female	41	#N/A	112	1.52	1.2	0.8	1.25
210	Male	51	#N/A	152	0.42	2.9	8.2	8.9
211	Male	47	#N/A	156	1.45	1.56	14.8	1.46
212	Male	34	#N/A	151	0.73	0.71	4.6	3.6
213	Female	37	#N/A	118	0.2	1.78	3.8	1.32
214	Female	57	#N/A	141	0.34	0.83	4.2	2.32
215	Male	42	#N/A	172	2.77	1.18	6.3	3.5
216	Male	50	#N/A	155	1.2	1.54	1.8	4.31
217	Male	37	#N/A	158	2.4	1.27	4.3	9.27
218	Female	27	#N/A	138	2.3	1.3	13	3.14
219	Female	47	#N/A	125	0.64	1.77	11.4	1.97
220	Male	51	#N/A	170	0.5	0.94	3.9	5.08
221	Male	29	#N/A	165	0.88	1.13	5.2	7.06
222	Male	43	#N/A	164	1.4	1.53	6.4	2.54
223	Female	54	#N/A	121	1.9	1.75	3.8	3.96
224	Male	38	#N/A	156	0.7	2.6	12.4	35.9
225	Male	39	#N/A	154	2.6	2.5	0.8	19.8
226	Female	43	#N/A	145	3.48	1.02	7	1.02
227	Female	35	#N/A	150	2.3	0.5	11.1	1.6
228	Male	57	#N/A	152	0.54	1.21	4.6	2.38
229	Male	50	#N/A	144	2.79	2.52	12	2.23
230	Male	58	#N/A	149	0.5	1.44	4.2	1.73
231	Female	53	#N/A	133	0.5	0.88	8.4	12.5
232	Male	55	#N/A	160	1.2	0.7	2.4	1.29
233	Male	52	#N/A	157	0.47	1	5.2	2.16
234	Male	42	#N/A	150	0.2	1.59	3.1	0.84
235	Male	30	#N/A	99	0.9	2.17	12.6	5.22
236	Male	53	#N/A	148	1	1.03	7.5	0.84
237	Male	42	#N/A	169	1	1.3	7.5	2.87
238	Male	58	39.78	160	0.22	2.39	4.8	3.46
239	Female	41	#N/A	139	2.16	0.85	13.9	3.59
240	Male	46	#N/A	146	0.91	1.26	10.3	1.28
241	Female	43	#N/A	124	0.38	1.39	7.8	4.63
242	Male	51	#N/A	141	0.65	2.42	3.2	6.21
243	Female	47	#N/A	124	0.74	0.56	8	3.6
244	Female	39	#N/A	112	2.03	1.71	34	4.01
245	Female	60	#N/A	139	0.8	1.17	32.3	1.98
246	Male	55	#N/A	144	2.7	1.91	7.4	2.53
247	Female	42	#N/A	125	0.6	1.43	4.2	1.51
248	Male	40	#N/A	143	0.58	1.25	3.4	1.96
249	Male	46	#N/A	147	1.1	0.64	11.6	2.14
250	Male	41	#N/A	158	5.1	0.66	1.6	1.79
251	Male	50	#N/A	139	0.21	1.86	5.3	25.6
252	Male	37	#N/A	155	0.7	0.42	2.3	4.17
253	Female	21	#N/A	127	0.29	0.62	10.2	1.14
254	Male	58	#N/A	138	2.41	0.55	4.4	4.07
255	Female	32	#N/A	134	3.4	1.23	12.9	3.08
256	Female	55	#N/A	153	0.2	0.68	7.9	1.69
257	Female	69	#N/A	138	0.2	0.66	3.2	35.7
258	Female	39	#N/A	104	0.2	1.59	9.5	1.65
259	Male	53	#N/A	141	1.1	3.16	14.8	1.23
260	Male	54	#N/A	148	0.6	0.73	5.3	2.38
261	Male	71	#N/A	146	0.3	2.56	11	1.37
262	Male	43	#N/A	146	1.21	2.04	0.8	1.92
263	Female	59	#N/A	144	3.23	0.9	4.4	1.07
264	Male	70	38.72	154	1.08	1.32	7.1	2.13
265	Female	53	#N/A	137	2.4	2.25	1.8	5.72
266	Female	33	#N/A	132	7.4	0.31	5	1.14
267	Female	76	#N/A	117	1.8	2.51	7.1	3.34
268	Female	66	#N/A	135	0.77	1.06	4.3	3.37
269	Female	44	#N/A	124	0.27	0.59	5.4	5.5
270	Female	61	#N/A	147	0.85	3	21.8	3.43
271	Female	68	#N/A	154	1.5	1.45	11.2	6.97
272	Female	45	#N/A	146	0.2	1.03	4.9	14
273	Female	53	#N/A	124	1.7	0.89	7.9	2.24
274	Male	70	#N/A	85	5	6.69	0.9	10.8
275	Female	26	#N/A	135	2.3	0.67	4.5	1.25
276	Male	37	#N/A	143	1	3	2.5	1.07
277	Male	42	#N/A	143	2.08	0.98	4.3	2.31
278	Female	60	#N/A	126	0.97	3.18	6.9	1.04
279	Male	41	#N/A	154	0.81	1.58	13.8	1.48
280	Female	56	#N/A	136	1.36	2.56	8.7	1.59
281	Female	48	#N/A	140	3.59	1.32	6.8	3.32
282	Female	54	#N/A	146	0.51	2.77	0.8	2.88
283	Male	61	#N/A	145	0.2	1.07	7.6	2.34
284	Male	53	#N/A	142	0.28	2.24	9.8	18.7
285	Male	74	#N/A	151	0.71	3.5	28.6	12.6
286	Male	43	#N/A	135	0.2	1.48	0.8	0.98
287	Male	32	#N/A	152	1.59	0.89	10.3	2.92
288	Female	45	#N/A	121	1.4	1.3	4.7	1.72
289	Female	55	#N/A	135	0.5	0.9	13.2	6.47
290	Male	60	#N/A	142	0.87	1.26	0.8	0.59
291	Male	56	#N/A	159	1.5	1.58	17.7	6.33
292	Male	60	#N/A	143	0.9	2.05	9.1	1.09
293	Male	74	#N/A	140	0.6	3.3	23.9	1.96
294	Female	59	#N/A	123	1	0.52	10.4	1.25
295	Male	47	#N/A	152	1	1.09	2.4	1.14
296	Male	53	#N/A	146	1	2.44	6.4	2.1
297	Male	60	#N/A	142	1	1.22	15.1	1.5
298	Male	60	#N/A	126	0.6	1.92	21	1.21
299	Male	53	#N/A	154	1.2	1.02	8.8	2.13
300	Male	45	#N/A	166	1	0.87	7.3	1.75
301	Male	46	#N/A	133	1	0.5	2.6	4.84
302	Female	43	#N/A	125	1	0.39	6.5	1.62
303	Female	60	#N/A	125	0.9	0.82	8.3	1.01
304	Female	55	#N/A	136	0.9	0.75	10.6	4.26
305	Male	55	#N/A	136	0.2	1.07	10.4	4.53
306	Female	51	#N/A	139	0.3	0.69	7.4	1.15
307	Female	66	#N/A	154	0.68	1.77	8.1	2.93
308	Male	49	#N/A	161	0.3	1.71	11.3	2.13
309	Male	34	#N/A	162	1.8	1.09	6.7	9.99
310	Female	48	#N/A	158	0.9	1.73	1.2	1.47
311	Male	49	#N/A	145	1	1.25	6.1	7.34
312	Male	54	#N/A	159	1	2.13	0.8	1.01
313	Male	64	#N/A	140	1	0.9	6.8	2.5
314	Female	60	#N/A	138	2	2.17	6.6	2.31
315	Female	37	#N/A	130	0.69	0.81	21.6	1.29
316	Female	59	#N/A	131	0.94	1.96	7	1.99
317	Female	58	#N/A	142	1.97	0.84	14.5	2.12
318	Female	44	#N/A	132	1.59	1.21	5.7	2.05
319	Male	45	#N/A	158	6.1	1.19	5	6.91
320	Male	37	#N/A	165	0.57	3.61	10.8	1.71
321	Female	55	#N/A	139	1	1.35	2	2.27
322	Male	46	#N/A	180	1.14	1.37	10.3	1.2
323	Female	50	#N/A	124	2.35	0.32	9.4	3.58
324	Female	55	#N/A	134	2	0.88	6.8	1.71
325	Male	51	#N/A	164	2.8	0.67	6.9	1.05
326	Male	69	#N/A	137	1.5	2.49	9	8.65
327	Male	50	#N/A	155	1	0.65	6.6	1.87
328	Female	49	#N/A	130	1.4	1.22	14.7	3.7
329	Male	59	#N/A	146	1.8	1.76	3.6	1.46
330	Female	46	#N/A	126	0.8	1.79	20.9	1.68
331	Male	31	#N/A	161	2	0.68	0.8	21.4
332	Male	51	#N/A	145	2.2	1.89	9.8	2.08
333	Female	44	#N/A	129	1	0.78	10.1	3.08
334	Male	58	#N/A	161	1	2.01	10.4	1.24
335	Male	45	#N/A	144	1.4	2.58	4.9	1.44
336	Female	43	#N/A	130	1.6	0.41	4.3	2.38
337	Male	48	#N/A	142	0.3	2.73	11.5	1.41
338	Female	53	#N/A	137	0.53	0.83	4.4	3.39
339	Male	47	#N/A	162	0.87	2.84	0.8	19.5
340	Female	53	#N/A	134	1	1.77	7.9	2.94
341	Male	44	#N/A	159	0.49	2.65	13.1	1.21
342	Male	48	#N/A	160	0.74	0.87	9.2	1.13
343	Female	44	#N/A	88	0.51	1.84	13.6	0.85
344	Male	45	#N/A	150	0.75	0.45	2.4	1.14
345	Female	49	#N/A	118	0.23	0.59	7.8	12.7
346	Male	52	#N/A	157	2.64	1.02	4.8	6.22
347	Male	50	#N/A	158	0.33	0.73	5	12.3
348	Male	59	#N/A	160	1	2.21	13.6	22.6
349	Female	45	#N/A	132	0.35	0.55	10.5	14.3
350	Male	46	#N/A	159	0.67	2.21	5.1	1.56
351	Male	47	#N/A	151	1	2.56	20.1	1.51
352	Female	57	#N/A	126	0.8	2.38	1.6	13.3
353	Female	58	#N/A	127	1	1.95	0.8	0.82
354	Female	49	#N/A	140	1.5	0.65	5.7	14.6
355	Female	32	#N/A	124	2	0.41	13.9	1.01
356	Male	68	#N/A	164	1	2.89	4	1.28
357	Male	23	#N/A	156	1.48	1.08	6.1	6.27
358	Male	43	#N/A	165	9	2.94	6	1.88
359	Male	57	#N/A	165	9	2.94	6	1.88
360	Female	23	#N/A	147	2.35	1.13	7.1	3.01
361	Female	40	#N/A	133	0.2	0.29	9.5	2.04
362	Female	57	#N/A	124	9.57	0.85	5.9	6.47
363	Female	48	#N/A	127	0.33	0.58	9.6	5.64
364	Male	47	#N/A	173	0.4	3.43	11.3	1.06
365	Male	50	#N/A	153	1.8	2.77	10.3	7.74
366	Male	34	#N/A	165	0.7	0.84	3.2	4.01
367	Female	28	#N/A	123	1.9	0.36	1.9	0.99
368	Female	62	#N/A	120	0.95	1.99	7.1	1.89
369	Female	47	#N/A	133	1.5	0.58	4.7	1.01
370	Male	50	#N/A	190	3.1	2.06	5.6	1.85
371	Male	42	#N/A	159	0.69	0.89	4.9	10.9
372	Male	47	#N/A	156	0.45	2.41	4.3	14.9
373	Male	61	#N/A	156	2.77	2.98	8.4	1.4
374	Male	36	#N/A	160	2.24	0.74	9.8	4
375	Female	52	#N/A	151	3.6	0.54	2.5	5.52
376	Male	51	#N/A	167	0.9	2.29	33.7	2.47
377	Male	32	#N/A	170	0.56	2.78	12.5	2.99
378	Male	55	#N/A	158	1.51	1.77	24.1	1.85
379	Male	39	#N/A	166	0.7	1.84	2.8	10.5
380	Male	57	#N/A	147	9.9	0.84	5.1	6.48
381	Female	42	#N/A	138	10	0.83	2.3	4.34
382	Male	45	#N/A	142	10	0.96	8.7	7.75
383	Female	39	#N/A	134	1.5	3.21	0.8	5.38
384	Male	63	#N/A	150	5	0.94	8.7	2.59
385	Female	53	#N/A	124	1.8	0.88	7.3	1.26
386	Male	43	#N/A	141	6	1.19	3.8	1.48
387	Male	78	#N/A	104	3	2.55	12.3	4.2
388	Female	84	#N/A	142	17	1.23	13	1.13
389	Male	61	#N/A	155	1.6	2.5	17.2	1.49
390	Female	41	#N/A	126	1.5	1.04	10.7	2.74
391	Female	60	#N/A	143	1.4	2.27	16.1	2.8
392	Male	67	#N/A	124	1.2	0.99	6.6	10.1
393	Male	56	#N/A	151	0.85	3.14	6.4	3.22
394	Male	49	#N/A	140	2.2	0.79	2.4	0.99
395	Male	65	#N/A	141	1.5	3.58	11.6	1.05
396	Male	70	#N/A	153	1	2.59	30.5	1.76
397	Male	66	#N/A	138	4	4.44	20	1.51
398	Male	53	#N/A	144	8	1.9	6.8	4.31
399	Male	67	#N/A	151	6.1	1.99	5.4	5.36
400	Male	66	#N/A	146	2.8	2.07	19.6	3.2
401	Female	68	#N/A	129	1	1.13	6.4	1.48
402	Male	65	#N/A	150	4	1.54	11.4	1.47
403	Male	67	#N/A	141	2.8	1.83	191.1	1.94
404	Female	41	#N/A	128	0.2	0.81	0.8	1.32
405	Female	41	#N/A	123	0.7	0.53	2.7	1.6
406	Male	42	#N/A	157	3.61	1.67	0.8	5.68
407	Female	37	#N/A	125	0.2	1.05	9.3	2.1
408	Female	60	#N/A	145	0.5	3.18	0.8	18.1
409	Male	60	#N/A	165	1	1.91	10.3	1.92
410	Male	61	#N/A	154	0.29	1.75	8.9	1.65
411	Female	32	#N/A	139	0.2	1.02	11.5	1.53
412	Male	66	#N/A	141	1	0.52	6.8	2.57
413	Male	61	#N/A	159	1	0.93	5.2	22.7
414	Female	51	#N/A	140	0.5	0.95	7.1	1.21
415	Female	64	#N/A	124	1.1	0.83	4.8	3.62
416	Male	53	#N/A	156	2	0.86	0.8	30.2
417	Male	59	#N/A	165	3	1.33	8.4	3.87
418	Male	48	#N/A	148	0.54	1.39	8.5	1.12
419	Male	43	#N/A	161	0.9	1.44	4.1	3.4
420	Male	42	#N/A	159	0.5	2.9	8.1	1.33
421	Female	54	#N/A	126	0.65	1.09	8.9	3.02
422	Male	73	#N/A	140	0.88	4.27	23.8	3.97
423	Male	46	#N/A	154	0.9	1.21	17.2	1.32
424	Male	53	#N/A	146	1	1.26	4.1	0.7
425	Male	72	#N/A	153	1.4	0.99	6.2	24.1
426	Female	73	#N/A	122	0.9	2.35	5.4	2.69
427	Male	61	#N/A	140	1.9	0.58	2.5	1.35
428	Female	60	#N/A	133	2.1	3.52	28.2	1.46
429	Male	62	#N/A	153	0.8	1.72	16.2	1.16
430	Female	59	#N/A	129	10.3	0.59	15.8	3.82
431	Male	64	#N/A	154	1.2	0.69	4.2	2.83
432	Male	57	#N/A	140	2.4	3.03	4.5	1.46
433	Male	38	#N/A	146	0.91	0.99	3.4	1.61
434	Female	28	#N/A	129	0.22	0.36	8.9	5.71
435	Female	38	#N/A	128	0.37	0.8	7.4	1.2
436	Female	51	#N/A	162	1.5	31.03	6.1	1.2
437	Female	61	#N/A	125	0.87	1.9	5.8	2.83
438	Male	48	#N/A	135	129.6	1.07	5.1	1.03
439	Female	54	#N/A	119	1.8	0.63	5.9	1.6
440	Female	67	#N/A	139	1	1.97	8.2	1.57
441	Male	61	#N/A	161	0.2	1.81	10	3.88
442	Male	69	#N/A	162	0.6	5.81	25	1.34
443	Female	69	#N/A	141	0.5	2.17	0.8	1.76
444	Male	53	#N/A	152	0.9	0.92	5.9	0.59
445	Male	53	#N/A	157	1.1	1.82	9.9	1.33
446	Male	68	#N/A	154	0.6	1.37	5.7	1.02
447	Female	51	#N/A	129	1.3	2	2.6	1.61
448	Male	47	#N/A	152	2.1	1.08	5.7	1.85
449	Male	49	#N/A	148	5.9	0.72	10.2	4.46
450	Female	68	#N/A	132	0.8	2.71	16.8	1.96
451	Female	60	#N/A	138	8.6	2.79	31.1	6.87
452	Female	59	#N/A	138	2.3	0.91	9.1	1.28
453	Male	50	#N/A	163	0.7	0.83	4.4	0.96
454	Male	67	#N/A	129	3.91	2.01	0.8	2.89
455	Male	47	#N/A	152	0.36	1.6	0.8	2.37
456	Male	47	#N/A	162	0.8	1.41	5.7	0.97
457	Female	34	#N/A	130	0.26	1.57	12.5	1.01
458	Male	49	#N/A	166	3.33	0.99	2.8	2.66
459	Female	60	#N/A	116	0.8	3.41	0.8	46.8
460	Female	44	#N/A	130	1.3	0.93	3.4	2.18
461	Female	47	#N/A	144	0.63	1.24	0.8	45.3
462	Male	18	#N/A	162	2.1	1.02	2.6	1.72
463	Female	39	#N/A	126	1.79	0.58	4.7	22.3
464	Male	53	#N/A	157	0.72	1.3	0.8	1.42
465	Male	38	#N/A	164	0.64	1.81	8.4	5.53
466	Female	28	#N/A	138	0.4	0.83	6.9	1.3
467	Female	43	#N/A	154	0.2	1.98	16.2	2.3
468	Male	35	#N/A	164	0.2	0.67	10.4	1.2
469	Female	69	#N/A	131	3.2	1.46	0.8	3.83
470	Male	69	#N/A	152	0.7	1.73	4.5	1.11
471	Female	51	#N/A	117	0.86	1.24	16.6	1.11
472	Female	33	#N/A	137	0.27	0.99	3.7	12
473	Male	36	#N/A	174	0.29	2.8	5.8	0.74
474	Female	59	#N/A	135	0.42	0.41	7	1.43
475	Female	28	#N/A	123	0.2	2.09	18.2	1.07
476	Female	45	#N/A	125	1.02	1.46	14.3	1.34
477	Male	35	#N/A	143	0.76	0.63	6	2.22
478	Male	61	#N/A	154	1	3.06	11.6	5.51
479	Female	33	#N/A	145	1.8	1	8.6	3.76
480	Male	60	#N/A	146	0.4	2.01	12.6	4.69
481	Male	55	#N/A	136	0.5	1.72	4.6	7.6
482	Male	44	#N/A	173	0.41	2.85	18.3	1.62
483	Female	29	#N/A	117	0.8	1.54	12.7	4.52
484	Female	69	#N/A	133	1.4	3.78	13	3.58
485	Female	45	#N/A	129	0.2	0.54	7.2	1.13
486	Female	43	#N/A	85	2.6	0.48	5.5	1.6
487	Male	44	#N/A	165	3.89	1.51	13.5	2.1
488	Male	60	#N/A	158	0.95	0.8	3.1	1.71
489	Female	41	#N/A	134	0.29	0.82	10.1	4.91
490	Male	54	#N/A	182	0.9	4.8	28.7	1.52
491	Male	48	#N/A	147	1	0.65	3.4	2.07
492	Male	44	#N/A	162	1.5	1.18	5.1	1.6
493	Male	44	#N/A	170	1	2.54	28.2	1.64
494	Male	52	#N/A	155	1.6	1.01	4.7	3.62
495	Female	47	#N/A	136	1.1	1	0.8	9.8
496	Male	36	#N/A	152	0.9	1.79	0.8	2.02
497	Male	40	#N/A	148	1.5	1.71	0.8	12.3
498	Male	45	#N/A	156	0.4	1.11	7.1	1.09
499	Female	43	#N/A	117	0.39	0.24	7.3	2.21
500	Male	46	#N/A	164	3.9	1.21	10.6	5.21
501	Female	35	#N/A	125	1	0.32	9	1.4
502	Male	66	#N/A	160	2	1.22	16.4	3.74
503	Male	59	#N/A	154	1.1	1.17	9.7	36.3
504	Male	66	#N/A	128	0.6	0.52	8.5	2.08
505	Female	66	#N/A	145	1	1.18	3.2	5.66
506	Male	36	#N/A	155	0.7	1.18	3.7	1.01
507	Female	72	#N/A	139	3.9	1.17	11.1	1.6
508	Female	36	#N/A	133	0.5	0.99	14.7	1.06
509	Male	45	#N/A	151	0.2	1.46	10.1	3.02
510	Male	56	#N/A	165	25.21	3.55	7.7	4.72
511	Female	29	#N/A	136	1.9	0.45	3.1	4.93
512	Male	44	#N/A	165	0.9	1.01	2	5.82
513	Female	40	#N/A	127	0.24	0.48	6.3	2.92
514	Female	45	#N/A	121	0.44	0.58	4.6	8.1
515	Male	68	#N/A	146	0.92	1.03	8.9	2.5
516	Male	53	#N/A	173	1.17	1.11	3.4	11.2
517	Female	39	#N/A	141	0.22	1.57	14.8	1.17
518	Male	55	#N/A	164	1.07	2.11	6.9	19.6
519	Male	52	#N/A	150	0.72	0.5	33.4	1.57
520	Female	51	#N/A	134	0.66	2.54	12.3	2.11
521	Female	34	#N/A	139	0.57	0.48	4	2.06
522	Female	41	#N/A	135	0.5	1.12	8.3	4.22
523	Female	54	#N/A	149	0.41	2.95	17.7	1.18
524	Male	42	#N/A	153	0.33	1.15	4.8	1.11
525	Male	53	#N/A	166	2.02	1.45	2.5	4.37
526	Female	60	#N/A	139	0.97	1.01	3	2.95
527	Male	48	#N/A	149	1	1.43	19.2	0.93
528	Male	60	#N/A	169	1	2.6	2.7	1.43
529	Male	61	#N/A	139	0.8	1.39	6	4.51
530	Male	50	#N/A	147	0.5	1.51	3.1	1.72
531	Female	45	#N/A	132	0.91	0.76	3.4	5.47
532	Male	60	#N/A	136	5.6	2.32	10.3	1.66
533	Female	60	#N/A	143	1.2	1.35	6.4	1.08
534	Male	53	#N/A	147	0.98	1.7	6.9	2.18
535	Male	61	#N/A	152	0.84	3.62	4.7	2.05
536	Female	59	#N/A	126	0.2	0.49	7.7	8.96
537	Female	52	#N/A	125	0.6	0.84	7.1	22.8
538	Female	26	#N/A	133	1.6	0.64	13	2.34
539	Female	60	#N/A	122	0.64	2.13	0.8	0.92
540	Male	46	#N/A	150	1	3.96	14.9	2.08
541	Female	44	#N/A	107	2	2.37	4.8	1.91
542	Male	42	#N/A	140	0.8	1.07	1.3	0.92
543	Male	45	#N/A	150	0.6	0.75	9.3	31.2
544	Female	37	#N/A	136	1.15	0.47	16.2	8.61
545	Female	65	#N/A	135	0.8	2.2	11.3	3.12
546	Female	53	#N/A	132	3.45	1.99	7.7	34
547	Male	71	#N/A	123	4	1	10.3	9.21
548	Male	40	#N/A	147	0.98	0.54	7.4	3.81
549	Male	44	#N/A	156	0.64	1.54	5.4	1.39
550	Male	61	#N/A	154	0.63	2.4	11.7	2.15
551	Female	21	#N/A	130	1.6	2.34	22.2	3.04
552	Male	41	#N/A	142	29.46	1.25	5.6	0.71
553	Male	40	#N/A	154	0.57	1.17	11.7	11.3
554	Male	40	#N/A	148	0.29	2.51	4.7	5.8
555	Male	60	#N/A	143	1.17	1.18	9.9	4.73
556	Female	61	#N/A	138	0.97	0.42	7.2	2.72
557	Male	56	#N/A	156	1	0.62	6.6	4.17
558	Male	57	#N/A	130	0.85	1.79	3.5	1.55
559	Male	49	#N/A	133	0.54	0.71	5.8	2.23
560	Female	33	#N/A	133	0.89	0.74	5.9	23.4
561	Male	79	#N/A	139	2.4	1.39	13.5	1.53
562	Female	26	#N/A	112	0.83	1.3	1.3	1.62
563	Female	74	#N/A	108	10.3	1.36	6	0.81
564	Female	39	#N/A	107	0.4	0.99	11.5	5.7
565	Male	48	#N/A	144	0.44	0.95	7.3	1.77
566	Male	78	#N/A	148	2.09	6.38	7.2	2.54
567	Female	48	#N/A	127	0.35	0.6	4.3	3.45
568	Female	36	#N/A	135	0.4	0.76	6.2	4.36
569	Male	48	#N/A	162	1.23	0.81	6.4	2.91
570	Male	53	#N/A	157	0.73	0.65	8.1	15.7
571	Male	47	#N/A	154	2.52	2.53	28.1	2.18
572	Female	55	#N/A	133	0.88	1.25	7.6	3.71
573	Female	76	#N/A	158	3.95	2.68	28.8	1.47
574	Female	20	#N/A	134	1.48	0.53	5.3	2.12
575	Male	37	#N/A	142	0.86	1.81	0.8	9.19
576	Female	48	#N/A	130	6.19	0.54	6.5	1.51
577	Female	39	#N/A	135	0.26	1.07	13.7	11.6
578	Female	52	#N/A	122	1	2.1	0.8	0.5
579	Male	62	#N/A	139	0.2	0.97	8.9	5.38
580	Male	52	#N/A	151	0.8	1.59	21.6	3.59
581	Female	63	#N/A	133	2.4	1.64	13.4	1.51
582	Female	44	#N/A	128	0.2	1.39	0.8	5.4
583	Female	45	#N/A	114	0.9	0.76	11.6	3.94
584	Female	55	#N/A	114	7.7	1.13	6	1.32
585	Male	47	#N/A	143	1.1	1.68	9	1.07
586	Female	51	#N/A	140	0.45	6.55	15.5	4.22
587	Female	50	#N/A	135	0.2	0.91	11.4	1.85
588	Male	49	#N/A	162	0.51	2.41	73.5	3.18
589	Male	41	#N/A	154	1.1	0.57	2.6	0.91
590	Female	50	#N/A	145	0.9	0.48	1.9	4.4
591	Male	79	#N/A	113	23	15.18	6	5.14
592	Male	51	#N/A	148	1	2.43	5.2	14
593	Male	57	#N/A	146	1	1.54	3	3.49
594	Male	50	#N/A	141	1	3.91	5.7	22.3
595	Female	59	#N/A	140	1.2	0.67	12.2	1.18
596	Male	42	#N/A	147	1.3	4.03	19.7	5.13
597	Male	51	#N/A	146	1.73	1.43	9.4	1.23
598	Male	51	#N/A	156	0.55	3.49	48.3	2.72
599	Female	25	#N/A	119	2	1.36	0.8	6.69
600	Female	37	#N/A	140	0.34	0.58	4.3	6.97
601	Female	52	#N/A	133	0.5	0.53	8	2
602	Male	43	#N/A	152	0.82	1.94	5.6	2.12
603	Female	56	#N/A	153	1.1	2.47	26.4	4.94
604	Male	50	#N/A	155	1.2	0.68	5.8	1.51
605	Male	47	#N/A	130	0.45	1.27	3.7	3.84
606	Female	42	#N/A	125	0.3	0.47	3.8	4.06
607	Male	39	#N/A	151	0.22	0.51	5.2	4.84
608	Male	50	#N/A	158	3.08	1.61	15.1	1.73
609	Female	44	#N/A	139	0.3	0.65	4.9	3.97
610	Male	49	#N/A	150	0.71	0.76	7.7	1.04
611	Male	46	#N/A	154	2.5	1.91	7.6	3.64
612	Male	38	#N/A	155	1	0.87	6.6	7.33
613	Male	54	#N/A	154	0.8	3.7	8	1.32
614	Male	56	#N/A	155	0.54	0.94	12.6	11.4
615	Male	37	#N/A	142	1.1	2.44	11.9	1.06
616	Female	55	#N/A	138	0.92	1.32	7.8	3.44
617	Female	37	#N/A	134	0.27	0.48	8.6	2.74
618	Male	60	#N/A	165	0.64	2.06	11.7	1.06
619	Female	64	#N/A	154	7.93	1.75	8.2	2.2
620	Male	39	#N/A	151	0.65	1.08	3.8	7.39
621	Male	53	#N/A	149	0.99	3.1	35.9	1.56
622	Male	48	#N/A	143	5.69	2.62	19.3	9.79
623	Female	63	#N/A	127	0.56	1.14	11.1	17.2
624	Female	24	#N/A	143	0.39	0.44	10	0.77
625	Female	64	#N/A	137	1.61	1.03	19.1	1.04
626	Female	44	#N/A	145	1.89	0.89	9.8	0.93
627	Male	48	#N/A	136	5.4	1.08	5.4	0.75
628	Female	55	#N/A	134	1	0.57	6.7	2.04
629	Male	36	#N/A	141	0.5	0.76	2.6	0.7
630	Female	72	#N/A	123	1.1	2.96	11.9	2.24
631	Male	35	#N/A	155	0.7	1.5	14.8	1.41
632	Male	48	#N/A	157	2.26	0.91	5.4	1.08
633	Male	52	#N/A	159	1.33	2.11	19.3	2.83
634	Male	60	#N/A	167	1.8	5.61	8.2	3.6
635	Female	53	#N/A	147	0.3	0.5	3.2	2.87
636	Male	41	#N/A	158	0.3	2.04	7.7	3.59
637	Male	36	#N/A	162	0.6	1.33	3.1	1.85
638	Female	33	#N/A	129	0.29	0.55	6.6	1.05
639	Male	33	#N/A	168	0.4	1.01	9.2	14.5
640	Female	51	#N/A	133	2	2.33	35.1	1.67
641	Female	42	#N/A	125	1	0.4	6.5	2.54
642	Female	46	#N/A	144	0.5	0.77	20.1	1.05
643	Male	51	#N/A	172	1.87	2.35	8	0.5
644	Female	27	#N/A	160	0.47	0.67	3.2	6.21
645	Male	55	#N/A	161	0.68	0.85	6.3	2.18
646	Male	41	#N/A	164	1.23	4.81	23.4	3.68
647	Male	32	#N/A	162	1.1	1.06	3.1	0.86
648	Female	31	#N/A	143	0.36	1.42	9.4	1.03
649	Male	50	#N/A	178	9.7	1.03	7.4	27.6
650	Female	48	#N/A	137	0.27	1.34	0.8	20.4
651	Female	54	#N/A	149	0.24	1.01	21.2	4.02
652	Female	54	#N/A	124	1.6	0.81	13	1.13
653	Male	51	#N/A	143	0.7	1.15	0.8	1.1
654	Male	33	#N/A	150	0.5	0.63	7	11.1
655	Female	48	#N/A	140	0.86	0.97	19.1	2.9
656	Female	43	#N/A	129	0.4	0.85	7.5	6.25
657	Female	47	#N/A	145	4.6	0.89	11.5	3.32
658	Female	34	#N/A	127	1.3	0.51	3.5	1.67
659	Male	41	#N/A	162	1.48	4.57	7.2	17
660	Female	37	#N/A	128	1	0.54	7.1	4.55
661	Female	29	#N/A	136	0.4	1.3	7.1	1.15
662	Male	34	#N/A	152	0.3	0.63	5.2	1.26
663	Male	59	#N/A	144	0.2	1.61	16	8.12
664	Female	49	#N/A	108	0.2	1.17	6.1	5.11
665	Female	45	#N/A	129	1	0.7	5.9	0.62
666	Male	49	#N/A	155	1	0.97	2.5	0.89
667	Female	47	#N/A	128	0.2	1.41	10.3	4.5
668	Male	40	#N/A	139	2.1	1.41	5.3	4.68
669	Male	60	#N/A	143	0.2	1.49	6.4	1.42
670	Male	41	#N/A	150	1.21	1.91	14	1.63
671	Female	59	#N/A	127	1	0.83	3.4	1.34
672	Male	51	#N/A	143	0.7	0.49	3.7	2.42
673	Male	47	#N/A	165	0.6	0.68	10.7	2.81
674	Male	51	#N/A	153	0.8	1.16	12	28.6
675	Female	45	#N/A	120	1	0.56	8.4	0.97
676	Female	42	#N/A	120	0.2	1.37	14.1	1.16
677	Male	48	#N/A	130	0.7	1.03	9.4	4.33
