# Supplementary material for: Development and validation of machine learning-based models integrating Septin9 methylation and serum biomarkers for early detection and differentiation of colorectal cancer
Source: PeerJ. 2026 Mar 31;14:e21053. doi: 10.7717/peerj.21053 (PMC13048225; doi:10.7717/peerj.21053)
Supplement: Supplemental Information 7 [file peerj-14-21053-s007.r]

rm(list = ls())
library(tidyverse)

data <- read_csv("~/Desktop/S9/raw data.csv",show_col_types = F)
str(data)

categorical_vars <- c("age.GROUP"," Septin9.GROUP","CEA.GROUP","CA199.GROUP","CA724.GROUP", "FOBT","Colonoscopy","Family.history")
data[categorical_vars] <- lapply(data[categorical_vars], factor)
str(data)

data$gender<- iconv(data$gender, from = "GBK", to = "UTF-8")
data$TNM.STAGE <- iconv(data$TNM.STAGE, from = "GBK", to = "UTF-8")
data$Histological.grade <- iconv(data$Histological.grade, from = "GBK", to = "UTF-8")
data$location <- iconv(data$location, from = "GBK", to = "UTF-8")
data$Cancer.type <- iconv(data$Cancer.type, from = "GBK", to = "UTF-8")
data$metastasis <- iconv(data$metastasis, from = "GBK", to = "UTF-8")
data$GROUP <- iconv(data$GROUP, from = "GBK", to = "UTF-8")

### Table 1. Baseline characteristics of participants in this study
library(compareGroups)
base1 <- descrTable( GROUP ~. -ID,
                     data = data, 
                     method = NA) 
base1
export2xls(base1, file='Septin9_baseline_description.xlsx')

### Table 2. Univariable and multivariate logistic regression analysis for high-risk colorectal diseases prediction model in the training cohort

#normal vs disease
data_hac <- read_csv("~/Desktop/S9/hac.csv",show_col_types = F)
str(data_hac)

library(caret)
set.seed(1234)
train_index <- createDataPartition(data_hac$GROUP, p = 0.7, list = FALSE)
train_data_hac <- data_hac[train_index, ]
valid_data_hac <- data_hac[-train_index, ]

library(readr)
write_csv(train_data, "~/Desktop/S9/hac_train_dataset.csv")
write_csv(valid_data, "~/Desktop/S9/hac_valid_dataset.csv")

train_data_hac$group <- "Train"
valid_data_hac$group <- "Valid"

combined_data_hac <- bind_rows(train_data_hac, valid_data_hac)

base5 <- descrTable( group ~. -ID,
                     data = combined_data_hac, 
                     method = NA) 
base5
export2xls(base5, file = "hac _train_validation_balance_check.xlsx")

base6 <- descrTable( GROUP ~.-ID,
                     data = train_data_hac, 
                     method = NA,
                     ref = 1, 
                     show.p.mul = TRUE,
                     show.ratio = TRUE,
                     digits.ratio =  3)
base6
export2xls(base6, file='hac train_baseline+OR.xlsx')

library(rms)

model_full <- glm(GROUP ~ gender + age + Septin9 + Hb + CRP + log10CEA, data = train_data_hac, family = binomial)

summary(model_full)

model_step <- step(model_full, direction = "both")

summary(model_step)

library(epiDisplay)
res<- logistic.display(model_step, simplified=T);res

library(rms)
ddist <- datadist(train_data_hac)
options(datadist='ddist')
f_lrm <-lrm(GROUP ~ gender + age + Septin9 + Hb + CRP + log10CEA, data = train_data_hac, x = T, y = T)
print(f_lrm)

### Table 3. Comprehensive performance metrics of the nomograms for both models.
library(tidyverse)
data_ac <- read_csv("~/Desktop/S9/ac.csv",show_col_types = F)
str(data_ac)

library(caret)
set.seed(12345)
train_index <- createDataPartition(data_ac$GROUP, p = 0.7, list = FALSE)
train_data_ac <- data_ac[train_index, ]
valid_data_ac <- data_ac[-train_index, ]

train_data_ac$group <- "Train"
valid_data_ac$group <- "Valid"

combined_data_ac <- bind_rows(train_data_ac, valid_data_ac)

base9 <- descrTable( group ~. -ID,
                     data = combined_data_ac, 
                     method = NA) 
base9
export2xls(base9, file = "ac _train_validation_balance_check.xlsx")

write_csv(train_data_ac, "~/Desktop/S9/ac train_dataset.csv")
write_csv(valid_data_ac, "~/Desktop/S9/ac valid_dataset.csv")

library(pROC)
library(rms)
library(nomogramFormula)

train_data_df <- as.data.frame(train_data_ac)
valid_data_df <- as.data.frame(valid_data_ac)

train_data_df <- na.omit(train_data_df)
valid_data_df <- na.omit(valid_data_df)

ddist <- datadist(train_data_df)
options(datadist = "ddist")

f_lrm <-lrm(GROUP ~ age + Septin9 + Hb + CRP + log10CEA, data = train_data_df, x=TRUE, y=TRUE)

nomogram_obj <- nomogram(f_lrm,
                         fun = function(x) 1/(1 + exp(-x)),
                         fun.at = c(0.1, 0.3, 0.5, 0.7, 0.9, 0.999999),
                         funlabel = "Prob of CRC",
                         lp = FALSE, conf.int = FALSE, abbrev = FALSE)

points_df <- TotalPoints.rms(rd = train_data_df, fit = f_lrm, nom = nomogram_obj)
points_df_val <- TotalPoints.rms(rd = valid_data_df, fit = f_lrm, nom = nomogram_obj)

head(points_df)
head(points_df_val)

total_points <- points_df$TotalPoints
total_points_val <- points_df_val$TotalPoints

response <- as.factor(train_data_df$GROUP)
response_val <- as.factor(valid_data_df$GROUP)

total_points <- points_df$`total points`
total_points_val <- points_df_val$`total points`

library(pROC)
roc_obj <- roc(response, total_points)

best_threshold <- coords(roc_obj, "best", ret = "threshold", best.method = "youden")
best_threshold <- as.numeric(best_threshold)

print(paste("The calculated optimal cutoff (Youden Index) is:", round(best_threshold, 2)))

evaluate_model <- function(data_df, scores, response, cutoff) {
  pred_class <- factor(ifelse(scores >= cutoff, "1", "0"), levels = c("1", "0"))
  true_class <- factor(response, levels = c("1", "0"))
  
  cm <- confusionMatrix(pred_class, true_class, positive = "1")
  
  tp <- as.numeric(cm$table[1,1])
  tn <- as.numeric(cm$table[2,2])
  fp <- as.numeric(cm$table[1,2])
  fn <- as.numeric(cm$table[2,1])
  
  sens <- cm$byClass["Sensitivity"]
  spec <- cm$byClass["Specificity"]
  lr_plus <- sens / (1 - spec)
  lr_minus <- (1 - sens) / spec
  
  mcc_num <- (tp * tn) - (fp * fn)
  mcc_den <- sqrt((tp + fp) * (tp + fn) * (tn + fp) * (tn + fn))
  mcc <- mcc_num / mcc_den
  
  metrics <- data.frame(
    Metric = c("Sensitivity", "Specificity", "PPV (Precision)", "NPV", "LR+", "LR-", "MCC"),
    Value = round(c(sens, spec, cm$byClass["Pos Pred Value"], cm$byClass["Neg Pred Value"], 
                    lr_plus, lr_minus, mcc), 4)
  )
  
  return(list(ConfusionMatrix = cm$table, Statistics = metrics))
}

train_eval <- evaluate_model(train_data_df, total_points, response, best_threshold)
print("--- Training Set Evaluation ---")
print(train_eval$ConfusionMatrix)
print(train_eval$Statistics)

val_eval <- evaluate_model(valid_data_df, total_points_val, response_val, best_threshold)
print("--- Validation Set Evaluation ---")
print(val_eval$ConfusionMatrix)
print(val_eval$Statistics)

library(ggplot2)
dat_train <- data.frame(
  Specificity = roc_obj$specificities,
  Sensitivity = roc_obj$sensitivities,
  Group = paste0("Training Set (AUC = ", round(auc(roc_obj), 3), ")")
)

roc_obj_val <- roc(response_val, total_points_val) 
dat_val <- data.frame(
  Specificity = roc_obj_val$specificities,
  Sensitivity = roc_obj_val$sensitivities,
  Group = paste0("Validation Set (AUC = ", round(auc(roc_obj_val), 3), ")")
)

plot_data <- rbind(dat_train, dat_val)

point_label <- paste0("Optimal Cutoff: ", round(best_threshold, 1), 
                      "\nSens: 0.750", 
                      "\nSpec: 0.805")

ggplot(plot_data, aes(x = 1 - Specificity, y = Sensitivity, color = Group)) +
  geom_path(linewidth = 1.2) + 
  geom_abline(lty = 3, color = "gray50") + 
  annotate("point", x = 1 - 0.8049, y = 0.7500, color = "black", size = 3) +
  annotate("text", x = 1 - 0.60, y = 0.65, label = point_label, 
           family = "serif", fontface = "italic", size = 4) +
  scale_color_manual(values = c("#2E75B6", "#C00000")) + 
  labs(x = "1 - Specificity",
       y = "Sensitivity",
       title = "ROC Curves for Detecting Adenoma and CRC") +
  theme_bw() +
  theme(
    text = element_text(family = "serif"), 
    plot.title = element_text(hjust = 0.5, face = "bold", size = 14),
    axis.title = element_text(size = 12),
    axis.text = element_text(size = 10),
    legend.position = c(0.7, 0.2),
    legend.text = element_text(size = 10),
    legend.background = element_blank(),
    panel.grid = element_blank())
    
    
    ### Table 4. The impact of Septin9 methylation on other indicators among the three groups of participants
    data_normal <- read_csv("~/Desktop/S9/control.csv",show_col_types = F)
    str(data_normal)
    
    data_normal[categorical_vars] <- lapply(data_normal[categorical_vars], factor)
    str(data_normal)
    
    library(compareGroups)
    base2 <- descrTable(Septin9.GROUP ~. -ID,
                        data = data_normal, 
                        method = NA) 
    base2
    export2xls(base2, file='control- Septin9_impact.xlsx')
    
    data_CRC <- read_csv("~/Desktop/S9/CRC.csv",show_col_types = F)
    str(data_CRC)
    
    data_CRC[categorical_vars] <- lapply(data_CRC[categorical_vars], factor)
    str(data_CRC)
    
    library(compareGroups)
    base3 <- descrTable( Septin9.GROUP ~. -ID,
                         data = data_CRC, 
                         method = NA) 
    base3
    export2xls(base3, file='CRC- Septin9_impact.xlsx')
    
    data_adenoma <- read_csv("~/Desktop/S9/adenoma.csv",show_col_types = F)
    str(data_adenoma)
    
    data_adenoma[categorical_vars] <- lapply(data_adenoma[categorical_vars], factor)
    str(data_adenoma)
    
    library(compareGroups)
    base4 <- descrTable( Septin9.GROUP ~. -ID,
                         data = data_adenoma, 
                         method = NA) 
    base4
    export2xls(base4, file='adenoma- Septin9_impact.xlsx')
    
    ### Table 5. Univariable and multivariate logistic regression analysis for differentiating CRC from adenomas in the training cohort
    #adenomas vs CRC
    
    train_data_ac <- read_csv("~/Desktop/work/JC/S9/ac train_dataset.csv",show_col_types = F)
    valid_data_ac <- read_csv("~/Desktop/work/JC/S9/ac valid_dataset.csv",show_col_types = F)
    
    base10 <- descrTable( GROUP ~.-ID,
                          data = train_data_ac, 
                          method = NA,
                          ref = 1, 
                          show.p.mul = TRUE,
                          show.ratio = TRUE,
                          digits.ratio =  3) 
    base10
    export2xls(base10, file='ac train_baseline+OR.xlsx')
    
    library(rms)
    
    model_full <- glm(GROUP ~ gender + age + Septin9 + Hb + CRP + CEA + CA199 + CA724, data = train_data_ac, family = binomial)
    summary(model_full)
    
    model_step <- step(model_full, direction = "both")
    summary(model_step)
    
    library(epiDisplay)
    res<- logistic.display(model_step, simplified=T);res
    
    ### Supplemental Table 1. Diagnostic performance of Septin9 across different TNM Stages of CRC patients 
    
    library(tidyverse)
    data <- read_csv("~/Desktop/work/JC/S9/raw data.csv",show_col_types = F)
    str(data)
    control_data <- data[data$GROUP == "control", ]
    stages <- c("I", "II", "III", "IV")
    stage_results_full <- data.frame()
    for (stg in stages) {
      stage_cases <- data[data$GROUP == "CRC" & data$TNM.STAGE == stg, ]
      
      sub_data <- rbind(stage_cases, control_data)
      
      resp_sub <- ifelse(sub_data$GROUP == "CRC", 1, 0)
      
      res_Septin9 <- get_stats_ultra(resp_sub, sub_data$Septin9, paste("Septin9 - Stage", stg), ">")
      
      stage_results_full <- rbind(stage_results_full, res_Septin9)}
      
      print(stage_results_full)
      
      ### Supplemental Table 2. Comprehensive diagnostic performance of the nomogram and baseline markers in the two models
      #healthy vs high risk colorectal diseases
      library(tidyverse)
      train_data_hac <- read_csv("~/Desktop/work/JC/S9/ hac_train_dataset.csv",show_col_types = F)
      valid_data_hac <- read_csv("~/Desktop/work/JC/S9/ hac_valid_dataset.csv",show_col_types = F)
      
      library(pROC)
      library(rms)
      library(nomogramFormula)
      train_data_df <- as.data.frame(train_data_hac)
      valid_data_df <- as.data.frame(valid_data_hac)
      train_data_df <- na.omit(train_data_df)
      valid_data_df <- na.omit(valid_data_df)
      ddist <- datadist(train_data_df)
      f_lrm <- lrm(GROUP ~ gender + age + Septin9 + Hb + CRP + log10CEA,
                   data = train_data_df, x = TRUE, y = TRUE)
      nomogram_obj <- nomogram(f_lrm,
                               fun = function(x) 1/(1 + exp(-x)),
                               fun.at = c(0.1, 0.3, 0.5, 0.7, 0.9, 0.999999),
                               funlabel = "Prob of high risk colecteral disease",
                               lp = FALSE, conf.int = FALSE, abbrev = FALSE)
      ibrary(nomogramEx)
      nomogramEx(nomogram_obj, np = 1)
      nomogramEx(nomogram_obj, np = 2)
      
      points_df <- TotalPoints.rms(rd = train_data_df, fit = f_lrm, nom = nomogram_obj)
      points_df_val <- TotalPoints.rms(rd = valid_data_df, fit = f_lrm, nom = nomogram_obj)
      head(points_df)
      head(points_df_val)
      total_points <- points_df$TotalPoints
      total_points_val <- points_df_val$TotalPoints
      response <- as.factor(train_data_df$GROUP)
      response_val <- as.factor(valid_data_df$GROUP)
      total_points <- points_df$`total points`
      total_points_val <- points_df_val$`total points`
      
      Septin9_vec <- as.numeric(as.character(unlist(valid_data_df[["Septin9"]])))
      
      fit_base <- lrm(GROUP ~ age + gender, data = train_data_df, x=TRUE, y=TRUE)
      base_train_vec <- as.numeric(predict(fit_base))
      base_scores_val <- as.numeric(predict(fit_base, newdata = valid_data_df))
      
      full_score_vec <- as.numeric(as.character(unlist(total_points_val)))
      base_score_vec <- as.numeric(as.character(unlist(base_scores_val)))
      resp_val_vec <- as.numeric(as.character(unlist(response_val)))
      
      library(pROC)
      get_stats_ultra <- function(resp, pred, name, dir) {
        r <- as.numeric(as.character(unlist(resp)))
        p <- as.numeric(as.character(unlist(pred)))
        idx <- !is.na(r) & !is.na(p); r <- r[idx]; p <- p[idx]
        
        obj <- pROC::roc(r, p, direction = dir, quiet = TRUE)
        ci_val <- pROC::ci.auc(obj) 
        
        coords <- pROC::coords(obj, "best", ret = "threshold", best.method = "youden", transpose = FALSE)
        cutoff <- as.numeric(coords[1])
        pred_bin <- if(dir == "<") ifelse(p <= cutoff, 1, 0) else ifelse(p >= cutoff, 1, 0)
        
        tp_t <- sum(r == 1 & pred_bin == 1); tn_t <- sum(r == 0 & pred_bin == 0)
        fp_t <- sum(r == 0 & pred_bin == 1); fn_t <- sum(r == 1 & pred_bin == 0)
        if(!is.na((tp_t*tn_t - fp_t*fn_t)) && (tp_t*tn_t - fp_t*fn_t) < 0) pred_bin <- 1 - pred_bin
        tp <- sum(r == 1 & pred_bin == 1); tn <- sum(r == 0 & pred_bin == 0)
        fp <- sum(r == 0 & pred_bin == 1); fn <- sum(r == 1 & pred_bin == 0)
        sens <- tp / (tp + fn)
        spec <- tn / (tn + fp)
        ppv  <- tp / (tp + fp)
        npv  <- tn / (tn + fn)
        lr_plus  <- sens / (1 - spec)
        lr_minus <- (1 - sens) / spec
        mcc <- (tp*tn - fp*fn) / sqrt(as.numeric(tp+fp)*as.numeric(tp+fn)*as.numeric(tn+fp)*as.numeric(tn+fn))
        auc_ci_str <- sprintf("%.3f (%.3f-%.3f)", ci_val[2], ci_val[1], ci_val[3])
        return(data.frame(
          Model = name, 
          AUC_95CI = auc_ci_str,
          TP_FN = paste0(tp, "/", fn),
          TN_FP = paste0(tn, "/", fp),
          Sens = sens, Spec = spec,
          PPV = ppv, NPV = npv,
          LR_plus = lr_plus, LR_minus = lr_minus,
          MCC = mcc
        ))
      }
      
      table_ultra <- rbind(
        get_stats_ultra(resp_val_vec, full_score_vec, "Full Nomogram", "<"),
        get_stats_ultra(resp_val_vec, base_score_vec, "Age + Gender", "<"),
        get_stats_ultra(resp_val_vec, Septin9_vec, "Only Septin9", ">")
      )
      print(table_ultra)
      
      base_train_vec <- as.numeric(predict(fit_base))
      resp_train_vec <- as.numeric(as.character(unlist(response)))
      full_train_vec <- as.numeric(as.character(unlist(total_points)))
      Septin9_train_vec  <- as.numeric(as.character(unlist(train_data_df[["Septin9"]])))
      
      table_train_all <- rbind(
        get_stats_ultra(resp_train_vec, full_train_vec, "Full Nomogram", "<"),
        get_stats_ultra(resp_train_vec, base_train_vec, "Age + Gender", "<"),
        get_stats_ultra(resp_train_vec, Septin9_train_vec,  "Only Septin9", ">"))
      
      print("--- Training Set Results ---")
      print(table_train_all)
      
      # adenoma vs CRC
      library(tidyverse)
      train_data_ac <- read_csv("~/Desktop/work/JC/S9/ ac train_dataset.csv",show_col_types = F)
      valid_data_ac <- read_csv("~/Desktop/work/JC/S9/ ac valid_dataset.csv",show_col_types = F)
      
      library(pROC)
      
      library(rms)
      library(caret)
      library(nomogramFormula)
      
      train_data_df <- as.data.frame(train_data_ac)
      valid_data_df <- as.data.frame(valid_data_ac)
      train_data_df <- na.omit(train_data_df)
      valid_data_df <- na.omit(valid_data_df)
      
      ddist <- datadist(train_data_df)
      options(datadist = "ddist")
      f_lrm <-lrm(GROUP ~  age + Septin9 + Hb + CRP + log10CEA, data = train_data_df, x=TRUE, y=TRUE)
      
      nomogram_obj <- nomogram(f_lrm,
                               fun = function(x) 1/(1 + exp(-x)),
                               fun.at = c(0.1, 0.3, 0.5, 0.7, 0.9, 0.999999),
                               funlabel = "Prob of CRC",
                               lp = FALSE, conf.int = FALSE, abbrev = FALSE)
      
      library(nomogramEx)
      nomogramEx(nomogram_obj, np = 1)
      nomogramEx(nomogram_obj, np = 2)
      
      points_df <- TotalPoints.rms(rd = train_data_df, fit = f_lrm, nom = nomogram_obj)
      points_df_val <- TotalPoints.rms(rd = valid_data_df, fit = f_lrm, nom = nomogram_obj)
      head(points_df)
      head(points_df_val)
      total_points <- points_df$TotalPoints
      total_points_val <- points_df_val$TotalPoints
      response <- as.factor(train_data_df$GROUP)
      response_val <- as.factor(valid_data_df$GROUP)
      total_points <- points_df$`total points`
      total_points_val <- points_df_val$`total points`
      
      Septin9_vec <- as.numeric(as.character(unlist(valid_data_df[["Septin9"]])))
      
      fit_base <- lrm(GROUP ~ age + gender, data = train_data_df, x=TRUE, y=TRUE)
      base_train_vec <- as.numeric(predict(fit_base))
      base_scores_val <- as.numeric(predict(fit_base, newdata = valid_data_df))
      
      full_score_vec <- as.numeric(as.character(unlist(total_points_val)))
      base_score_vec <- as.numeric(as.character(unlist(base_scores_val)))
      resp_val_vec <- as.numeric(as.character(unlist(response_val)))
      
      library(pROC)
      get_stats_ultra <- function(resp, pred, name, dir) {
        r <- as.numeric(as.character(unlist(resp)))
        p <- as.numeric(as.character(unlist(pred)))
        idx <- !is.na(r) & !is.na(p); r <- r[idx]; p <- p[idx]
        
        obj <- pROC::roc(r, p, direction = dir, quiet = TRUE)
        ci_val <- pROC::ci.auc(obj) 
        coords <- pROC::coords(obj, "best", ret = "threshold", best.method = "youden", transpose = FALSE)
        cutoff <- as.numeric(coords[1])
        pred_bin <- if(dir == "<") ifelse(p <= cutoff, 1, 0) else ifelse(p >= cutoff, 1, 0)
        tp_t <- sum(r == 1 & pred_bin == 1); tn_t <- sum(r == 0 & pred_bin == 0)
        fp_t <- sum(r == 0 & pred_bin == 1); fn_t <- sum(r == 1 & pred_bin == 0)
        if(!is.na((tp_t*tn_t - fp_t*fn_t)) && (tp_t*tn_t - fp_t*fn_t) < 0) pred_bin <- 1 - pred_bin
        tp <- sum(r == 1 & pred_bin == 1); tn <- sum(r == 0 & pred_bin == 0)
        fp <- sum(r == 0 & pred_bin == 1); fn <- sum(r == 1 & pred_bin == 0)
        sens <- tp / (tp + fn)
        spec <- tn / (tn + fp)
        ppv  <- tp / (tp + fp)
        npv  <- tn / (tn + fn)
        lr_plus  <- sens / (1 - spec)
        lr_minus <- (1 - sens) / spec
        mcc <- (tp*tn - fp*fn) / sqrt(as.numeric(tp+fp)*as.numeric(tp+fn)*as.numeric(tn+fp)*as.numeric(tn+fn))
        
        auc_ci_str <- sprintf("%.3f (%.3f-%.3f)", ci_val[2], ci_val[1], ci_val[3])
        
        return(data.frame(
          Model = name, 
          AUC_95CI = auc_ci_str,
          TP_FN = paste0(tp, "/", fn),
          TN_FP = paste0(tn, "/", fp),
          Sens = sens, Spec = spec,
          PPV = ppv, NPV = npv,
          LR_plus = lr_plus, LR_minus = lr_minus,
          MCC = mcc
        ))
      }
      
      table_ultra <- rbind(
        get_stats_ultra(resp_val_vec, full_score_vec, "Full Nomogram", "<"),
        get_stats_ultra(resp_val_vec, base_score_vec, "Age + Gender", "<"),
        get_stats_ultra(resp_val_vec, Septin9_vec, "Only Septin9", ">")
      )
      
      print(table_ultra)
      
      base_train_vec <- as.numeric(predict(fit_base))
      resp_train_vec <- as.numeric(as.character(unlist(response)))
      full_train_vec <- as.numeric(as.character(unlist(total_points)))
      
      Septin9_train_vec  <- as.numeric(as.character(unlist(train_data_df[["Septin9"]])))
      
      table_train_all <- rbind(
        get_stats_ultra(resp_train_vec, full_train_vec, "Full Nomogram", "<"),
        get_stats_ultra(resp_train_vec, base_train_vec, "Age + Gender", "<"),
        get_stats_ultra(resp_train_vec, Septin9_train_vec,  "Only Septin9", ">"))
      
      print("--- Training Set Results ---")
      print(table_train_all)
      
      ### Supplemental Table 3. Multivariate logistic regression models and diagnostic performance based on binary Septin9 status
      # healthy vs high risk colorectal diseases
      library(tidyverse)
      train_data_hac <- read_csv("~/Desktop/work/JC/S9/hac_train_dataset.csv",show_col_types = F)
      valid_data_hac <- read_csv("~/Desktop/work/JC/S9/hac_valid_dataset.csv",show_col_types = F)
      
      library(rms)
      model_full <- glm(GROUP ~ gender + age + Septin9.GROUP + Hb + CRP + log10CEA + CA199 + CA724, data = train_data_hac, family = binomial)
      summary(model_full)
      model_step <- step(model_full, direction = "both")
      summary(model_step)
      model_final <- glm(GROUP ~ gender + age + Septin9.GROUP + Hb + CRP + log10CEA, data = train_data_hac, family = binomial)
      summary(model_final)
      library(epiDisplay)
      res<- logistic.display(model_final, simplified=T);res
      
      ddist <- datadist(train_data_hac)
      options(datadist='ddist')
      f_lrm <-lrm(GROUP ~ gender + age + Septin9.GROUP + Hb + CRP + log10CEA, data = train_data_hac, x = T, y = T)
      print(f_lrm)
      
      library(pROC)
      train_probs<- predict(f_lrm, newdata = train_data_hac, type = "lp")
      valid_probs <- predict(f_lrm, newdata = valid_data_hac, type = "lp") 
      train_probs <- 1 / (1 + exp(-train_probs))
      valid_probs <- 1 / (1 + exp(-valid_probs))
      train_roc_obj <- roc(train_data_hac$GROUP, train_probs, 
                           quiet = TRUE, 
                           ci = TRUE)
      valid_roc_obj <- roc(valid_data_hac$GROUP, valid_probs, 
                           quiet = TRUE, 
                           ci = TRUE) 
      print(train_roc_obj)
      print(valid_roc_obj)
      
      # adenoma vs CRC
      library(tidyverse)
      train_data_ac <- read_csv("~/Desktop/work/JC/S9/ac train_dataset.csv",show_col_types = F)
      valid_data_ac <- read_csv("~/Desktop/work/JC/S9/ac valid_dataset.csv",show_col_types = F)
      
      library(rms)
      model_full <- glm(GROUP ~ gender + age + Septin9.GROUP + Hb + CRP + log10CEA + CA199 + CA724, data = train_data_ac, family = binomial)
      summary(model_full)
      model_step <- step(model_full, direction = "both")
      summary(model_step)
      model_final <- glm(GROUP ~ age + Hb + CRP + log10CEA, data = train_data_ac, family = binomial)
      summary(model_final)
      library(epiDisplay)
      res<- logistic.display(model_step, simplified=T);res
      
      ddist <- datadist(train_data_ac)
      options(datadist='ddist')
      f_lrm <-lrm(GROUP ~ age + Hb + CRP + log10CEA, data = train_data_ac, x = T, y = T)
      print(f_lrm)
      
      library(pROC)
      train_probs<- predict(f_lrm, newdata = train_data_ac, type = "lp")
      valid_probs <- predict(f_lrm, newdata = valid_data_ac, type = "lp") 
      train_probs <- 1 / (1 + exp(-train_probs))
      valid_probs <- 1 / (1 + exp(-valid_probs))
      train_roc_obj <- roc(train_data_ac$GROUP, train_probs, 
                           quiet = TRUE, 
                           ci = TRUE)
      valid_roc_obj <- roc(valid_data_ac$GROUP, valid_probs, 
                           quiet = TRUE, 
                           ci = TRUE)
      print(train_roc_obj)
      print(valid_roc_obj)
      
      ### Figure 2. Nomogram for predicting high-risk colorectal diseases.
      nomogram <- nomogram(f_lrm,fun=function(x)1/(1+exp(-x)), 
                           fun.at = c(0.1,0.3,0.5,0.7,0.9,0.999999),
                           funlabel = "Prob of colorectal diseases", 
                           lp=F, 
                           conf.int = F, 
                           abbrev = F)
      
      par(family='Times New Roman')
      
      plot(nomogram, 
           xfrac=.25, 
           cex.var=1.3, 
           cex.axis=1.3,
           tcl=-0.5,
           lmgp=0.3, 
           label.every=1, 
           naxes=10,
           col.grid=gray(c(0.8, 0.95)),
           points.label='Points', 
           total.points.label='Total Points',
           force.label=F)
      
      library(nomogramEx)
      nomogramEx(nomogram, np = 1)
      
      ### Figure 3. Validation of the high-risk colorectal diseases prediction model.
      library(pROC)
      #1 ROC for training dataset
      pred_f_training<-predict(f_lrm, train_data_hac)
      pred_f_training<-1/(1+exp(-pred_f_training))
      
      modelroc <- roc(train_data_hac$GROUP, pred_f_training, ci = TRUE)
      
      plot( modelroc, print.auc=TRUE, auc.polygon=TRUE, grid=c(0.1, 0.2),
            print.thres=FALSE)
      
      #2 ROC for validation dataset
      pred_f_validation<-predict(f_lrm, valid_data_hac)
      pred_f_validation<-1/(1+exp(-pred_f_validation))
      
      modelroc <- roc(valid_data_hac$GROUP, pred_f_validation,ci = TRUE)
      
      plot(modelroc, print.auc=TRUE, auc.polygon=TRUE, grid=c(0.1, 0.2),
           print.thres=FALSE)
      
      #3 calibration for training dataset
      cal <- calibrate(f_lrm, predy=seq(0, 1.0, length=50),B=1000)#method=c("boot","crossvalidation",".632","randomization")
      plot(cal)
      
      #4 calibration for validation dataset
      fit.vad <- lrm(valid_data_hac$GROUP ~ pred_f_validation, data = valid_data_hac, x=T, y=T)
      cal <- calibrate(fit.vad, predy = seq(0, 1, length=50), B=1000)#method=c("boot","crossvalidation",".632","randomization")
      plot(cal)
      
      #5 DCA for training dataset
      library(rmda)
      DCA <- decision_curve(GROUP ~ gender + age + Septin9 + Hb + CRP + log10CEA, data = train_data_hac,
                            #,policy = "opt-in",
                            study.design = 'cohort'
      )
      plot_decision_curve(DCA,
                          curve.names= c('Nomogram model'),
                          legend.position = "topright"
      )
      
      incidence_rate_data<-table(train_data_hac$GROUP)["1"][[1]]/(table(train_data_hac$GROUP)["0"][[1]]+table(train_data_hac$GROUP)["1"][[1]])
      
      all_line<-1-(DCA$derived.data$thresholds)/incidence_rate_data
      data.frame("thresholds" = DCA$derived.data$thresholds,"sNB" = DCA$derived.data$sNB,"All_line" = all_line)[c(0:100),]
      
      #6 DCA for validation dataset
      DCA_validation<- decision_curve(GROUP ~ gender + age + Septin9 + Hb + CRP + log10CEA, data = valid_data_hac
                                      #,policy = "opt-in"
                                      ,study.design = 'cohort')
      plot_decision_curve(DCA_validation,
                          curve.names= c('Nomogram model'),
                          legend.position = "topright"
      )
      
      incidence_rate_valid_data<-table(valid_data_hac$GROUP)["1"][[1]]/(table(valid_data_hac$GROUP)["0"][[1]]+table(valid_data_hac$GROUP)["1"][[1]])
      
      all_line<-1-(DCA_validation$derived.data$thresholds)/incidence_rate_valid_data
      data.frame("thresholds" = DCA_validation$derived.data$thresholds,"sNB" = DCA_validation$derived.data$sNB,"All_line" = all_line)[c(0:100),]
      
      ### Figure 4. SHAP interpretation of feature contributions in the high-risk colorectal diseases in prediction model.
      
      library(kernelshap)
      
      X <- train_data_hac[, c("gender", "age", " Septin9", "Hb", "CRP", "log10CEA")]
      X <- na.omit(X)
      
      pred_fun <- function(model, newdata, ...) {
        predict(model, newdata = newdata, type = "fitted")
      }
      
      shap_list <- kernelshap(
        f_lrm,
        X = X,
        B = 100,
        pred_fun = pred_fun
      )
      
      library(shapviz)
      library(ggplot2)
      library(showtext)
      
      showtext_auto()
      font_add("Times New Roman", "/System/Library/Fonts/Supplemental/Times New Roman.ttf")
      
      sv <- shapviz(shap_list, X = X)
      
      my_shap_theme <- theme(
        text = element_text(family = "Times New Roman", size = 16, face = "bold"),
        plot.title = element_text(size = 18, face = "bold", hjust = 0.5), 
        axis.title = element_text(size = 16, face = "bold"),
        axis.text = element_text(size = 16, face = "bold", color = "black"),
        legend.text = element_text(size = 16, face = "bold", color = "black"),
        legend.title = element_text(size = 16, face = "bold")
      )
      
      # -----------------------------------------------------
      ## SHAP summary beeswarm plot
      # -----------------------------------------------------
      p1 <- sv_importance(sv, kind = "beeswarm") +
        ggtitle("SHAP Beeswarm Plot") +
        my_shap_theme
      
      tiff("SHAP_hac_beeswarm_plot.tiff", width = 10, height = 8, units = "in", res = 300)
      print(p1)
      dev.off()
      
      # -----------------------------------------------------
      ## force plot
      # -----------------------------------------------------
      force_plot_1 <- sv_force(sv, row_id = 1) +
        ggtitle("Feature Contributions (Force Plot) - Sample 1") +
        my_shap_theme 
      
      tiff("SHAP_hac_force plot_pos.tiff", width = 10, height = 8, units = "in", res = 300)
      print(force_plot_1)
      dev.off()
      
      force_plot_734 <- sv_force(sv, row_id = 734) +
        ggtitle("Feature Contributions (Force Plot) - Sample 734") +
        my_shap_theme 
      
      tiff("SHAP_hac_force plot_neg.tiff", width = 10, height = 8, units = "in", res = 300)
      print(force_plot_734)
      dev.off()
      
      # -----------------------------------------------------
      ## feature importance plot
      # -----------------------------------------------------
      p2 <- sv_importance(sv, kind = "bar") +
        ggtitle("Feature Importance (SHAP)") +
        theme(
          text = element_text(family = "Times New Roman", size = 16, face = "bold"),
          plot.title = element_text(size = 18, face = "bold", hjust = 0.5), 
          axis.title = element_text(size = 16, face = "bold"),
          axis.text = element_text(size = 16, face = "bold", color = "black") 
        )
      
      tiff("shap_hac_importance_plot.tiff", width = 10, height = 8, units = "in", res = 300)
      print(p2)
      dev.off()
      
      
      ### Figure 5. Nomogram for differentiating CRC patients from adenoma patients. 
      ddist <- datadist(train_data_ac)
      options(datadist='ddist')
      
      f_lrm <-lrm(GROUP ~ age + Septin9 + Hb + CRP + log10CEA, data = train_data_ac, x=TRUE, y=TRUE)
      print(f_lrm)
      
      nomogram <- nomogram(f_lrm,fun=function(x)1/(1+exp(-x)), 
                           fun.at = c(0.1,0.3,0.5,0.7,0.9,0.999999),
                           funlabel = "Prob of CRC", 
                           lp=F, 
                           conf.int = F, 
                           abbrev = F)
      
      plot(nomogram, 
           xfrac=.25, 
           cex.var=1.3, 
           cex.axis=1.3,
           tcl=-0.5,
           lmgp=0.3, 
           label.every=1, 
           naxes=8,
           col.grid=gray(c(0.8, 0.95)),
           points.label='Points', 
           total.points.label='Total Points',
           force.label=F)
      
      library(nomogramEx)
      nomogramEx(nomogram, np = 1)
      
      ### Figure 6. Validation of the CRC differentiation model.
      library(pROC)
      
      pred_f_training<-predict(f_lrm, train_data_ac)
      pred_f_training<-1/(1+exp(-pred_f_training))
      
      modelroc <- roc(train_data_ac$GROUP, pred_f_training, ci = TRUE)
      
      plot( modelroc, print.auc=TRUE, auc.polygon=TRUE, grid=c(0.1, 0.2),
            print.thres=FALSE) 
      
      pred_f_validation<-predict(f_lrm, valid_data_ac)
      pred_f_validation<-1/(1+exp(-pred_f_validation))
      
      modelroc <- roc(valid_data_ac$GROUP, pred_f_validation,ci = TRUE)
      
      plot(modelroc, print.auc=TRUE, auc.polygon=TRUE, grid=c(0.1, 0.2),
           print.thres= FALSE)
      
      library(rms)
      cal <- calibrate(f_lrm, predy=seq(0, 1.0, length=50),B=1000)#method=c("boot","crossvalidation",".632","randomization")
      plot(cal)
      
      fit.vad <- lrm(valid_data_ac$GROUP ~ pred_f_validation, data = valid_data_ac, x=T, y=T)
      cal <- calibrate(fit.vad, predy = seq(0, 1, length=50), B=1000)#method=c("boot","crossvalidation",".632","randomization")
      plot(cal)
      
      library(rmda)
      DCA <- decision_curve(GROUP ~ age + Septin9 + Hb + CRP + log10CEA, data = train_data_ac,
                            #,policy = "opt-in",
                            study.design = 'cohort'
      )
      plot_decision_curve(DCA,
                          curve.names= c('Nomogram model'),
                          legend.position = "topright"
      )
      
      
      incidence_rate_data<-table(train_data_ac$GROUP)["1"][[1]]/(table(train_data_ac$GROUP)["0"][[1]]+table(train_data_ac$GROUP)["1"][[1]])
      
      all_line<-1-(DCA$derived.data$thresholds)/incidence_rate_data
      
      data.frame("thresholds" = DCA$derived.data$thresholds,"sNB" = DCA$derived.data$sNB,"All_line" = all_line)[c(0:100),]
      
      DCA_validation<- decision_curve(GROUP ~ AGE + Septin9 + Hb + CRP + log10CEA, data = valid_data_ac
                                      #,policy = "opt-in"
                                      ,study.design = 'cohort')
      plot_decision_curve(DCA_validation,
                          curve.names= c('Nomogram model'),
                          legend.position = "topright"
      )
      
      incidence_rate_valid_data<-table(valid_data_ac$GROUP)["1"][[1]]/(table(valid_data_ac$GROUP)["0"][[1]]+table(valid_data_ac$GROUP)["1"][[1]])
      
      all_line<-1-(DCA_validation$derived.data$thresholds)/incidence_rate_valid_data
      
      data.frame("thresholds" = DCA_validation$derived.data$thresholds,"sNB" = DCA_validation$derived.data$sNB,"All_line" = all_line)[c(0:100),]
      
      
      ### Supplemental figure 1. ROC curves demonstrating the diagnosis performance of six machine learning algorithms.
      library(caret)
      library(pROC)
      library(ggplot2)
      library(dplyr)
      
      train_dataset <- read.csv("~/Desktop/work/S9/normal_disease_train_dataset.csv", header = T, row.names = 1)
      test_dataset <- read.csv("~/Desktop/work/S9/normal_disease_valid_dataset.csv", header = T, row.names = 1)
      
      response_var <- "GROUP"
      features <- c("gender", "age", " Septin9", "Hb", "CRP", "log10CEA")
      
      train_data_sel <- train_dataset[, c(features, response_var)]
      test_data_sel <- test_dataset[, c(features, response_var)]
      
      train_data_sel[[response_var]] <- factor(train_data_sel[[response_var]], levels = c(0,1), labels = c("normal", "adenomas_CRC"))
      test_data_sel[[response_var]]  <- factor(test_data_sel[[response_var]], levels = c(0,1), labels = c("normal", "adenomas_CRC"))
      
      formula <- as.formula(paste(response_var, "~ ."))
      
      cv_control <- trainControl(
        method = "repeatedcv",
        number = 10,
        repeats = 3, 
        classProbs = TRUE,
        summaryFunction = twoClassSummary, 
        savePredictions = "final",
        verboseIter = FALSE
      )
      
      model_settings_new <- data.frame(
        AlgorithmName = c("SVM", "XGBoost", "Decision Trees", 
                          "Random Forest", "Logistic", "KNN"),
        Implementation = c("svmRadial", "xgbTree", "rpart", 
                           "rf", "glm", "knn"),
        stringsAsFactors = FALSE
      )
      
      print(model_settings_new)
      
      train_metrics <- list()
      test_metrics <- list()
      modelContainer <- list()
      roc_list <- list()
      
      calculate_metrics <- function(truth, pred_class) {
        cm <- confusionMatrix(pred_class, truth, positive = levels(truth)[2])
        data.frame(
          Sensitivity = cm$byClass["Sensitivity"],
          Specificity = cm$byClass["Specificity"],
          Accuracy = cm$overall["Accuracy"],
          PPV = cm$byClass["Pos Pred Value"],
          NPV = cm$byClass["Neg Pred Value"],
          F1 = cm$byClass["F1"],
          Recall = cm$byClass["Sensitivity"],
          Youdens = cm$byClass["Sensitivity"] + cm$byClass["Specificity"] - 1
        )
      }
      
      for (idx in seq_len(nrow(model_settings_new))) {
        algoName <- model_settings_new$AlgorithmName[idx]
        algoImpl <- model_settings_new$Implementation[idx]
        
        cat(sprintf("Start training model: %s\n", algoName))
        
        set.seed(123)  
        trainedModel <- train(
          formula,
          data = train_data_sel,
          method = algoImpl,
          trControl = cv_control,
          metric = "ROC",
          preProcess = c("center", "scale") 
        )
        
        modelContainer[[algoName]] <- trainedModel
        
        train_pred_class <- predict(trainedModel, train_data_sel)
        train_metrics[[algoName]] <- calculate_metrics(train_data_sel[[response_var]], train_pred_class)
        
        test_pred_prob <- predict(trainedModel, test_data_sel, type = "prob")
        test_pred_class <- predict(trainedModel, test_data_sel)
        test_metrics[[algoName]] <- calculate_metrics(test_data_sel[[response_var]], test_pred_class)
        
        roc_obj <- roc(response = test_data_sel[[response_var]],
                       predictor = test_pred_prob[, levels(test_data_sel[[response_var]])[2]])
        roc_list[[algoName]] <- roc_obj
        
        cat(sprintf("Finished training model: %s\n\n", algoName))
      }
      
      train_results <- bind_rows(train_metrics, .id = "Models") %>%
        mutate(Dataset = "Training") %>%
        select(Models, Dataset, everything())
      
      test_results <- bind_rows(test_metrics, .id = "Models") %>%
        mutate(Dataset = "Validation") %>%
        select(Models, Dataset, everything())
      
      full_results <- bind_rows(train_results, test_results)
      
      colnames(full_results) <- c("Models", "Dataset", "Sensitivity", "Specificity", "Accuracy",
                                  "PPV", "NPV", "F1", "Recall", "Youden's index")
      
      print(full_results)
      write.csv(full_results, "ML_Models_Performance_Summary-6para.csv", row.names = FALSE)
      
      library(ggplot2)
      library(showtext)
      showtext_auto(enable = TRUE)
      font_add(family = "Times New Roman", regular = "/System/Library/Fonts/Supplemental/Times New Roman.ttf")
      
      roc_df_list <- lapply(names(roc_list), function(name) {
        roc_obj <- roc_list[[name]]
        coords_df <- coords(roc_obj, "all", transpose = FALSE)
        data.frame(
          specificity = coords_df$specificity,
          sensitivity = coords_df$sensitivity,
          Model = name
        )
      })
      
      roc_df <- do.call(rbind, roc_df_list)
      
      auc_values <- sapply(roc_list, function(x) round(auc(x), 3))
      legend_labels <- paste0(names(auc_values), " (AUC=", auc_values, ")")
      
      p <- ggplot(data = roc_df, aes(x = 1 - specificity, y = sensitivity, color = Model)) +
        geom_line(size = 1) +
        theme_minimal(base_family = "Times New Roman") +
        labs(title = "ROC Curves for Test Set",
             x = "1 - Specificity (False Positive Rate)",
             y = "Sensitivity (True Positive Rate)",
             color = "Model (AUC)") +
        scale_color_manual(values = scales::hue_pal()(length(roc_list)),
                           labels = legend_labels) +
        theme(text = element_text(family = "Times New Roman"),
              legend.title = element_text(face = "bold"),
              legend.text = element_text(size = 10)) +
        geom_abline(intercept = 0, slope = 1, linetype = "dashed")
      
      print(p)
      ggsave("ROC_Curves_Test_Set.pdf", plot = p, width = 10, height = 8)
      
      ### Supplemental figure 2. ROC curves for the optimal thresholds of the two nomograms.
      library(tidyverse)
      train_data_hac <- read_csv("~/Desktop/work/JC/S9/control_disease_train_dataset.csv",show_col_types = F)
      valid_data_hac <- read_csv("~/Desktop/work/JC/S9/control_disease_valid_dataset.csv",show_col_types = F)
      
      library(pROC)
      
      library(rms)
      library(nomogramFormula)
      
      train_data_df <- as.data.frame(train_data_hac)
      valid_data_df <- as.data.frame(valid_data_hac)
      
      train_data_df <- na.omit(train_data_df)
      valid_data_df <- na.omit(valid_data_df)
      
      ddist <- datadist(train_data_df)
      options(datadist = "ddist")
      
      f_lrm <- lrm(GROUP ~ gender + age + Septin9 + Hb + CRP + log10CEA,
                   data = train_data_df, x = TRUE, y = TRUE)
      
      nomogram_obj <- nomogram(f_lrm,
                               fun = function(x) 1/(1 + exp(-x)),
                               fun.at = c(0.1, 0.3, 0.5, 0.7, 0.9, 0.999999),
                               funlabel = "Prob of colecteral disease",
                               lp = FALSE, conf.int = FALSE, abbrev = FALSE)
      
      points_df <- TotalPoints.rms(rd = train_data_df, fit = f_lrm, nom = nomogram_obj)
      points_df_val <- TotalPoints.rms(rd = valid_data_df, fit = f_lrm, nom = nomogram_obj)
      
      head(points_df)
      head(points_df_val)
      
      total_points <- points_df$TotalPoints
      total_points_val <- points_df_val$TotalPoints
      
      response <- as.factor(train_data_df$GROUP)
      response_val <- as.factor(valid_data_df$GROUP)
      
      total_points <- points_df$`total points`
      total_points_val <- points_df_val$`total points`
      
      library(pROC)
      roc_obj <- roc(response, total_points)
      
      best_threshold <- coords(roc_obj, "best", ret = "threshold", best.method = "youden")
      best_threshold <- as.numeric(best_threshold) 
      
      print(paste("The calculated optimal cutoff (Youden Index) is:", round(best_threshold, 2)))
      
      evaluate_model <- function(data_df, scores, response, cutoff) {
        
        pred_class <- factor(ifelse(scores >= cutoff, "1", "0"), levels = c("1", "0"))
        true_class <- factor(response, levels = c("1", "0"))
        
        cm <- confusionMatrix(pred_class, true_class, positive = "1")
        
        tp <- as.numeric(cm$table[1,1])
        tn <- as.numeric(cm$table[2,2])
        fp <- as.numeric(cm$table[1,2])
        fn <- as.numeric(cm$table[2,1])
        
        sens <- cm$byClass["Sensitivity"]
        spec <- cm$byClass["Specificity"]
        lr_plus <- sens / (1 - spec)
        lr_minus <- (1 - sens) / spec
        
        mcc_num <- (tp * tn) - (fp * fn)
        mcc_den <- sqrt((tp + fp) * (tp + fn) * (tn + fp) * (tn + fn))
        mcc <- mcc_num / mcc_den
        
        metrics <- data.frame(
          Metric = c("Sensitivity", "Specificity", "PPV (Precision)", "NPV", "LR+", "LR-", "MCC"),
          Value = round(c(sens, spec, cm$byClass["Pos Pred Value"], cm$byClass["Neg Pred Value"], 
                          lr_plus, lr_minus, mcc), 4)
        )
        
        return(list(ConfusionMatrix = cm$table, Statistics = metrics))
      }
      
      train_eval <- evaluate_model(train_data_df, total_points, response, best_threshold)
      print("--- Training Set Evaluation ---")
      print(train_eval$ConfusionMatrix)
      print(train_eval$Statistics)
      
      val_eval <- evaluate_model(valid_data_df, total_points_val, response_val, best_threshold)
      print("--- Validation Set Evaluation ---")
      print(val_eval$ConfusionMatrix)
      print(val_eval$Statistics)
      
      library(ggplot2)
      dat_train <- data.frame(
        Specificity = roc_obj$specificities,
        Sensitivity = roc_obj$sensitivities,
        Group = paste0("Training Set (AUC = ", round(auc(roc_obj), 3), ")")
      )
      
      roc_obj_val <- roc(response_val, total_points_val) 
      dat_val <- data.frame(
        Specificity = roc_obj_val$specificities,
        Sensitivity = roc_obj_val$sensitivities,
        Group = paste0("Validation Set (AUC = ", round(auc(roc_obj_val), 3), ")")
      )
      
      plot_data <- rbind(dat_train, dat_val)
      
      point_label <- paste0("Optimal Cutoff: ", round(best_threshold, 1), 
                            "\nSens: 0.728", 
                            "\nSpec: 0.886")
      
      ggplot(plot_data, aes(x = 1 - Specificity, y = Sensitivity, color = Group)) +
        geom_path(linewidth = 1.2) + 
        geom_abline(lty = 3, color = "gray50") + 
        annotate("point", x = 1 - 0.8861, y = 0.7276, color = "black", size = 3) +
        annotate("text", x = 1 - 0.60, y = 0.65, label = point_label, 
                 family = "serif", fontface = "italic", size = 4) +
        scale_color_manual(values = c("#2E75B6", "#C00000")) + 
        labs(x = "1 - Specificity",
             y = "Sensitivity",
             title = "ROC Curves for Detecting colorectal disease") +
        theme_bw() +
        theme(
          text = element_text(family = "serif"), 
          plot.title = element_text(hjust = 0.5, face = "bold", size = 14),
          axis.title = element_text(size = 12),
          axis.text = element_text(size = 10),
          legend.position = c(0.7, 0.2),
          legend.text = element_text(size = 10),
          legend.background = element_blank(),
          panel.grid = element_blank()
        )
     
